# Supplementary material for: Insight into transcription factor gene duplication from Caenorhabditis elegans Promoterome-driven expression patterns
Source: BMC Genomics. 2007 Jan 23;8:27. doi: 10.1186/1471-2164-8-27 (PMC1785375; doi:10.1186/1471-2164-8-27)
Supplement: Additional File 1 — contains descriptions of GFP expression patterns, in terms of tissue type and life stage, as driven by Promoterome inserts for the 366 transcription factor genes assayed. [file 1471-2164-8-27-S1.xls]

## Sheet: Sheet1
Additional data file 1. GFP expression patterns, in terms of tissue type and life stage, as driven by Promoterome inserts for the 366 transcription factor genes assayed.
Gene	Promoterome Fragment Size (bp)	Transcription Factor Domain or Homology	No GFP Expression Observed	Ubiquitous GFP Expression Observed	Tissues with GFP Expression Observed (key to abbreviations beneath each column)										Stages with GFP Expression Observed					Transformation by bombardment (B) or injection (I)
					Nervous System	Muscle Cells	Digestive Tract	Excretory Cell	Gonad	Hypodermis	Vulva	Seam cells	Coelomocytes	Other Locations	Adults	Larvae	Late Embryo-genesis	Mid Embryo-genesis	Early Embryo-genesis
B0280.4	2000	ZF - C2H2 - 3 fingers			h		i								x	x	x	x	x	B
B0336.3	1078	ZF - CCCH		x			p,i			x		x		Pseudocoelom	x	x	x	x		B
B0412.1	1503	WH - DAC										x			x	x				B
B0414.2	2000	RNT			h							x			x	x	x			B
B0564.10	2000	HD - PRD, bHLH			v,h		i?								x	x				B
C02B8.4	2001	bHLH			h	h?,b,v	i?		u		x				x	x	x	x		B
C02F12.5	565	HD			t				u						x	x	x			B
C03G6.10	665	ZF - NHR										x			x	x	x	x		B
C04F1.3	1500	HD - LIM			d,v,h	b,h,r									x	x	x	x	x	B
C04G2.7	457	Paired Domain							u						x	x	x	x	x	B
C05D2.5	1030	AT Hook x2			h,b,t		p?								x	x	x			B
C06B8.1	962	ZF - NHR										x			x	x	x	x		B
C06C6.4	2000	ZF - NHR			h,t	r					x				x	x	x			B
C06G3.1	2000	ZF - NHR		x											x	x	x			B
C07A12.3	2000	ZF - NHR					i								x	x	x			I
C07E3.5	1500	HD			d,v,h	h?	i?								x	x	x			B
C07E3.6	2000	HD - HOX			d,v,h	h?,b	i?								x	x	x	x	x	B
C07G2.2	2000	bZIP	x																	B
C07H6.7	2000	HD - HOX			d	h?	i?			x					x	x	x	x	x	B
C08C3.1	1503	HD - HOX			d,v,h		i?								x	x	x			B
C08C3.3	1503	HD - HOX			d,v,h,t	b,h?	i?						x		x	x	x	x	x	B
C08F8.8	2000	ZF - NHR			h		i?		u						x	x	x			I
C08G9.2	2000	ZF - C2H2 - 2 fingers			h		p								x	x	x			B
C09G12.1	1503	HD - PRD	x																	B
C09G9.6	300	ZF - CCCH - 2 domains			v,h,t	h	i				x				x	x	x	x	x	B
C09G9.7	1503	Paired Domain				b									x	x				B
C10A4.8	2000	ZF - C2H2 - 3 fingers			h		i?								x	x	x	x		I
C10G8.6	2000	HD - SIX				h								Tail Muscle	x	x	x			B
C10G8.7	361	HD - SIX				h									x	x	x			B
C11G6.4	2000	ZF - NHR					p,i			x					x	x	x	x		I
C12D5.2	602	ZF - NHR			h,t		p,i								x	x	x	x		B
C15C8.2	773	bHLH			h		p								x	x				B
C16C2.1	300	HD - NK			d,v,h,t	h?	i?								x	x	x	x	x	B
C17C3.10	1500	bHLH			v,h,t	h	p,i?						x		x	x	x	x		B
C17C3.7	983	bHLH	x																	B
C17C3.8	985	bHLH - 2 domains	x																	B
C17E7.1	1450	ZF - NHR		x											x	x				B
C17H12.9	2000	HD - CUT			d,v,h		i?		s		x				x	x	x			B
C18A3.8	1500	bHLH	x																	B
C18B12.3	2000	HD - PRD			h										x	x	x			B
C18D1.1	2000	ZF - C2H2 - 3 fingers			d,v,h,t										x	x	x	x	x	B
C24A1.2	2000	WH - ETS			h		p								x	x	x			B
C24G6.4	300	ZF - NHR			v,h,t				s			x		Excretory Gland	x	x	x	x		B
C24H11.3	1500	T-box			h		i					x			x	x	x	x	x	B
C25A1.11	332	bHLH			d,v,h,t	h?	i?	x		x					x	x	x	x	x	B
C25G4.4	1110	AT Hook, SAND	x																	B
C26B2.4	2000	ZF - NHR			h,t										x	x	x			B
C26E1.3	1500	HD			d,v,h,t	b,h	i		s,ovary	x					x	x				B
C26E6.2	1500	ZF - FLYWCH			h,t					x	x			Pseudocoelom	x	x	x			B
C27A12.5	769	HD - NK			d,h										x	x	x			B
C27C12.6	1503	ZF - DM			h,b										x	x	x			B
C27C7.4	910	ZF - NHR										x			x	x	x	x		B
C28A5.4	382	HD - NK			v,d,h										x	x				B
C28C12.8	300	bHLH							dtc							x				B
C28G1.4	2000	ZF - C2H2 - 5 fingers			d,v,h	h?	i?								x	x	x	x	x	B
C29E6.5	2000	ZF - NHR			d,h		i?			x					x	x	x			B
C29F7.4	2000	WH - Fork Head																x	x	B
C30A5.7	1503	HD - POU	x																	B
C33A11.4	2000	WH - ETS			d,v,h,t,b									Excretory Gland	x	x	x			B
C33D12.1	1500	HD - NK			h										x	x	x			B
C33D3.1	2000	ZF - GATA					i								x	x	x	x	x	B
C33G8.6	1751	ZF - NHR					p,i							Pseudocoelom	x	x	x	x		B
C34C6.8	995	HD			h										x	x				B
C34D1.1	1500	ZF - DM			d	b,v, h?	i?							Male Tail Muscle	x	x	x	x	x	B
C34D1.2	2000	ZF - DM			h					x					x	x				B
C34D1.5	2000	bZIP			h,t,v		i								x	x	x			B
C34E10.7	2000	bHLH			d,v,h,t	h	i?	x					x		x	x	x	x	x	B
C36F7.1	2000	HD - TALE				v,h?	i?			x					x	x	x	x	x	B
C37E2.4	2000	HD - PRD			h										x	x	x			B
C37E2.5	1500	HD - PRD			d,h	h?	i								x	x	x	x	x	B
C38C3.9	2000	ZF - NHR										x			x	x	x			I
C39E6.4	1503	HD - NK			d,v,h,t	h?,b	i?							Arcade Cells	x	x	x	x	x	B
C41G7.5	1389	bHLH			d,v,h,t	v,h?	i?	x			x		x		x	x	x			B
C42D8.4	2000	WH - ETS			h										x	x	x	x		I
C43H6.8	777	bHLH			h,t										x	x	x	x		B
C44C10.8	2000	bHLH			h,d,v,t	b,h?	p?									x	x	x	x	B
C46E10.8	312	ZF - C2H2 - 1 finger			d,v,h,b,t		i?								x	x	x			B
C47C12.3	2000	ZF - C2H2 - 3 fingers			d,v									P Cells	x	x	x			B
C47F8.2	1592	ZF - NHR										x			x	x	x	x		B
C48E7.11	300	bZIP		x											x	x	x	x		B
C48E7.3	903	bZIP	x												x	x	x			B
C49C3.5	574	HD - TALE		x											x	x	x	x		B
C49D10.2	355	ZF - NHR			h										x	x	x			B
C50H2.6	1500	HD - NK			d,h		i?								x	x	x	x		B
C53D5.4	2000	ZF - C2H2 - 1 finger		x											x	x	x	x		B
D1005.3	1500	bZIP			h		i?,p?								x	x				B
D1007.1	1191	HD - PRD			d,v,h	h?							x		x	x	x			B
D2021.2	528	ZF - DHHC			h	h?									x	x	x			B
D2030.7	362	ZF - C2H2 - 1 finger	x																	B
DY3.3	514	bHLH												Embryo			x	x		B
F01D4.6	2001	HD - LIM			h,b,t		i?								x	x	x			B
F08C6.7	2000	ZF - C2H2 - 3 fingers				b,v,h,r									x	x	x			B
F10C1.5	300	ZF - DM			h,t,v	h	i		x						x	x	x	x	x	B
F12E12.5	479	ZF - C2H2 - 7 fingers			h					x	x		x		x	x				B
F13C5.2	2000	AT Hook x3		x											x	x	x	x		B
F13D11.2	2000	ZF - C2H2 - 9 fingers			h,b,t	h,b,r					x				x	x	x			B
F14F3.1	1503	HD - PRD, Paired Domain			d,v,h	h?	i?		dtc				x		x	x	x			B
F14H3.11	300	ZF - NHR					i								x	x	x	x	x	B
F16B4.11	1511	ZF - NHR					p,i							Rectal Gland	x	x	x			B
F16B4.9	2000	ZF - NHR			h,t		p?,i?		s				x		x	x	x			B
F16H11.4	1503	HD - NK										x			x	x	x	x		B
F17A9.3	1500	bZIP		x											x	x				B
F17A9.6	1375	HD - CUT			d,v,h	h?	i						x		x	x	x	x	x	B
F17C11.1	1503	bZIP	x																	B
F19B10.9	2000	T-box			h,t,v	h	i,p						x		x	x	x	x	x	B
F19F10.5	1039	WH - ETS	x																	B
F20D12.6	1503	HD - HOX			h		i?								x	x	x	x		B
F21D12.5	1500	Paired Domain			h										x	x	x			B
F22A3.1	1500	WH - ETS					i								x	x	x			B
F22A3.5	1500	HD - TALE			h										x	x	x			B
F22D3.1	773	HD - CUT			d,v,h,t	h?,b	i?,p?								x	x	x	x	x	B
F23F1.1	2000	CBF		x											x	x	x	x	x	B
F23F12.9	1503	bZIP					p?,i?								x	x				B
F25D7.3	2000	ZF - C2H2 - 4 fingers			v,h,t	r		x	dtc		x	x	x		x	x	x			B
F26C11.2	2000	HD - PRD			v										x	x	x			B
F27D4.4	1914	ZF - CCCH - 2 domains		x											x	x	x			B
F27D4.6	2000	ZF - C2H2 - 1 finger			h										x	x				B
F27E5.2	2000	HD - PRD, Paired Domain	x																	I
F28C6.1	2000	AP-2	x																	B
F28C6.2	1557	AP-2	x																	B
F28F9.1	2000	ZF - C2H2 - 4 fingers, HD - ZFHD			d,v,h										x	x	x	x		B
F28H6.2	1124	HD - POU	x																	B
F29G9.4	1500	bZIP	x																	B
F31A3.2	1086	bHLH - 2 domains	x																	B
F31A3.4	1086	bHLH - 2 domains			h,v,t	h?	i?								x	x				B
F31E3.1	1503	HD - TALE			d,v,h,t	h,b,r,v				x	x				x	x	x	x	x	B
F31E8.3	1500	HD - NK			h		i?								x	x	x	x	x	B
F31F4.12	403	ZF - NHR		x											x	x	x	x	x	I
F32A11.6	2000	ZF - CCCH - 2 domains			h,v	h	i			x			x		x	x	x	x	x	B
F33D11.4	1503	HD - HOX			v	v									x	x				B
F33E11.1	2000	ZF - NHR			v,h	h	p								x	x	x			B
F33H1.1	1960	WH - RFX			d,v,h	b,h,v,r	p,i	x	s			x			x	x	x	x	x	B
F34D10.5	2000	ZF - C2H2 - 4 fingers			v,h,t		i?								x	x	x			B
F34D6.2	440	HD			h,b,t									Rectal Gland	x	x				B
F35H8.3	353	ZF - C2H2 - 7 fingers				r,h,b	p,i		dtc		x	x			x	x	x			B
F36D3.2	1024	ZF - NHR			t		p,i								x	x	x			B
F37B4.10	300	ZF - C2H2 - 1 finger			h,v,t	h									x	x	x	x	x	B
F37D6.6	1500	MH1			h,t,v,d,b										x	x	x	x		B
F37H8.1	1248	ZF - C2H2 - 1 finger			h,v,t	b,v			s						x	x	x	x	x	B
F38A5.13	472	MYB - 2 domains			h,t,b	b			s	x					x	x	x			B
F38A6.3		bHLH		x											x	x	x			B
F38C2.2	1500	bHLH			h										x	x				B
F38C2.5	824	ZF - CCCH - 2 domains			d,v,h	h?	i?								x	x	x	x	x	B
F38C2.7	824	ZF - CCCH - 2 domains												Embryo			x	x	x	B
F38C2.8		bHLH			h	h	p,i?									x				B
F38H12.3	2000	ZF - NHR			v,h,t		i?				x				x	x	x			B + I
F40F8.7	2000	ZF - C2H2 - 3 fingers			h	h?	i								x	x	x			B + I
F40G9.11	718	bHLH			d,v			x			x				x	x	x			B
F41B5.10	406	ZF - NHR			v,h,t										x	x	x			B
F43C1.4	2000	ZF - NHR		x	h,v		i,p	x							x	x	x	x	x	B
F44A6.2	2000	ZF - NHR					i?		dtc						x	x	x	x	x	I
F44C4.2	2000	ZF - NHR			v,h	h?	i?					x			x	x	x			B
F44C8.3	300	ZF - NHR				v,r									x	x	x			B
F44C8.6	1045	ZF - NHR			t,h,d,v		p,i?								x	x	x			B
F44C8.8	861	ZF - NHR		x											x	x	x	x	x	B
F45C12.15	442	HD - POU - 2 domains								x	x				x	x	x	x	x	B
F45C12.2	314	HD			h,b,t										x	x	x			B
F45C12.3	425	HD			d,v,h,t	h?	i?								x	x	x			B
F45E4.9	300	HMG box - 2 domains			d,v	h	p?,i?								x	x	x	x		B
F45E6.2	2000	bZIP		x											x	x	x			B
F45H11.4	1500	bZIP			h,t,v	h?	i?								x	x	x			B
F46C8.5	2000	HD - LIM			d,v,h,b,t				s						x	x	x			B
F46F11.2	1190	COLD BOX			v	b,v,r,h		x	s						x	x	x			B
F46F3.1	2000	HD - NK			h		i?								x	x	x			B
F46G10.6	2000	bHLH				h,v			s						x	x	x	x		B
F47C10.1	2000	ZF - NHR	x																	B
F47C10.4	2000	ZF - NHR			d,h	h?									x	x	x			B
F47C10.7	601	ZF - NHR			h,t										x	x	x	x		B
F47G4.6	2000	HMG box			h,t										x	x	x	x	x	B
F47H4.1	308	ZF - C2H2 - 2 fingers			d,v,h,t	h?									x	x	x	x	x	B
F48B9.5	2000	Paired Domain								x	x				x	x	x			B
F48D6.3		bHLH			v,h,t		i?	x							x	x	x			B
F49H12.1	2000	ZF - C2H2 - 5 fingers			d,v,h,b	h?									x	x	x	x	x	B
F52E1.1	620	ZF - CCCH - 2 domains			h,t,v		i								x	x	x	x		B
F53B3.1	930	ZF - C2H2 - 6 fingers			v			x							x	x	x	x	x	B
F54A5.1	1500	HD - HNF			d,v,h	r,b,v,h	i								x	x	x	x	x	B
F54F2.9	1113	MYB - 2 domains					i								x	x	x			B
F55A8.1	2000	ZF - GATA			v,h,t						x	x			x	x	x	x	x	I
F55B12.1	2000	HD - NK			v,h,t	h?	i?								x	x	x			B
F56A12.1	1500	HD - SIX			h										x	x	x	x	x	B
F56E3.4	2000	ZF - NHR			h										x	x	x			I
F57A8.1	2000	WH		x											x	x	x			B
F57B10.1	1503	bZIP			h,t,v,d	b	p		s		x	x	x		x	x	x	x	x	B
F57C12.3	1500	bHLH			v,h					x					x	x	x	x	x	B
F58A4.7		bHLH		x											x	x	x	x	x	B
F58E6.10	2000	HD - PRD			d,h										x	x	x			B
F58G1.2	1789	ZF - C2H2 - 6 fingers			d,v										x	x	x			B
F59B10.1	1500	p53		x											x	x	x	x	x	B
F59C6.2	2000	ZF - DHHC			h,t										x	x	x	x		B
F59H6.6	300	HD			d,v,h,b,t	v,h?	i?								x	x	x	x		B
H01A20.1	2000	ZF - NHR			v,h					x					x	x	x			I
H12C20.3	494	ZF - NHR			h		i			x					x	x	x	x		B
H14A12.4	1888	T-box			t						x				x	x	x			B
H16D19.3	507	ZF - C2H2 - 4 fingers										x			x	x	x			B
K01G5.1	300	ZF - CCCH			v,h,t	h?	i?					x			x	x	x			B
K01H12.3	1500	ZF - NHR			h										x	x	x			B
K02B12.1	1500	HD - POU			h,t	h?,b	i?	x		x					x	x	x	x		B
K02F3.4	2000	bZIP	x																	B
K02G10.1	2000	ZF - DHHC			v	v,r,b	p,i		s						x	x	x	x	x	B
K03A11.3	1500	HD - NK			h										x	x	x			B
K03E6.1	1503	HD - LIM			h										x	x	x			B
K04C2.6	1500	ZF - GATA	x																	B
K06A1.1	1797	AP-2			h										x	x	x			B
K06B4.1	1043	ZF - NHR			h,t										x	x	x			B
K06B4.2	1963	ZF - NHR				h									x	x	x			B
K06B4.5	1190	ZF - NHR			h										x	x	x			I
K08B12.2	1503	ZF - DM				b,v,r	p,i			x					x	x	x	x		B
K08F8.2	1503	bZIP - 2 domains			h,t,v										x	x	x			B
K09H9.7	508	ZF - C2H2 - 2 fingers					p								x	x	x	x	x	B
K10G6.1	2000	WH - Fork Head			h,		p,i		s		x	x			x	x	x			B
K11E4.5	2000	ZF - NHR			h						x	x			x	x	x	x		B
K12H4.1	1500	HD - PROX			h,t,b			x							x	x	x	x		B
K12H6.1	2000	ZF - NHR					i,p								x	x	x	x		B
K12H6.12	2000	ZF - C2H2 - 1 finger			h,t	b?	i?		u						x	x	x			B
M01E11.5	327	COLD BOX			d,v,h	h?	i?								x	x	x			B
M02H5.7	1073	ZF - NHR			d,v,h		p?,i?								x	x	x			B
M04B2.1	2000	ZF - C2H2 - 5 fingers			d,v			x							x	x	x	x	x	B
M05B5.5		bHLH			d,v,h	h?	i?	x	dtc				x		x	x	x	x	x	B
M142.4	799	HD - HOX			d,v	h?	i?								x	x				B
M6.3	1503	HD - NK			h	h?	p?								x	x				B
R02D3.7	632	ZF - C2H2 - 1 finger			v	h,b		x				x			x	x	x	x	x	B
R03E1.4	1503	HD			d,v,h,t	h?	i?								x	x	x	x		B
R03E9.1	2000	bHLH			v,d		p?			x					x	x	x			B + I
R04A9.5	1503	HD - 2 domains										x			x	x				B
R05D3.3	2000	ZF - C2H2 - 1 finger	x																	B
R06F6.6	1500	HD - HOX			d,v,h,t										x	x	x	x	x	B
R07B1.1	2000	HD - NK			h,t,b										x	x	x	x		B
R07B7.13	300	ZF - NHR					p,i								x	x	x			B
R07B7.14	340	ZF - NHR			h,t	v	p-i valve		s		x				x	x	x			B
R07B7.15	653	ZF - NHR			t		p?,i?	x			x				x	x	x			B
R07H5.10	303	bZIP	x																	B
R08B4.2	2000	HD - PRD			d,v,h,t								x		x	x	x			B
R11G11.1	478	ZF - NHR					i?	x			x				x	x	x	x		B
R11G11.2	340	ZF - NHR					p?	x			x			Excretory Gland	x	x	x			B
R12B2.1	763	MH1			h	h	i			x		x			x	x	x	x		B
R13.2	1503	Paired Domain			d,h,t		i?								x	x	x	x		B
R13A5.5	2000	HD - HOX			d						x				x	x	x	x		B
R13F6.5	2000	ZF - DHHC					i	x							x	x	x			B
R13H8.1	2001	WH - Fork Head, AT Hook			v,b,t,h		p		u					Rectal Gland	x	x	x	x	x	B
R74.3	896	bZIP		x											x	x				B
T01D3.2		bHLH			h										x	x	x			B
T01E8.2	1500	bHLH - 2 domains			v,t		p, p-i valve								x	x	x			B
T03E6.3	633	ZF - NHR			h				u			x		Rectal Gland	x	x	x			B
T04C10.4	1503	bZIP	x																	B
T05B4.2	1141	ZF - NHR			d,h,b,t	h	p,i	x			x		x		x	x	x	x	x	B
T05G5.2	605	bHLH			d,v,h,t	h?	i?						x		x	x	x			B
T06C12.13	1233	ZF - NHR			v,d,h,t		p,i?	x	u		x			Excretory Gland	x	x	x			B
T06C12.6	446	ZF - NHR			d,v,h	h?,b	i?								x	x	x	x	x	B
T06G6.5	301	ZF - C2H2 - 1 finger			h,t	h	i						x		x	x	x			B
T07C4.2	1500	T-box												Embryo			x	x	x	B
T07C5.3	1302	ZF - NHR			h										x	x	x			B
T07D10.3	507	ZF - C2H2 - 4 fingers										x			x	x	x	x	x	B
T07F8.4	628	MYB					i	X	s,u		x				x	x	x			B
T08D10.1	467	CBF			d,v		i?,p?								x	x	x			B
T08H4.3	1500	WH - ETS			h,t										x	x				B
T09A5.12	1085	ZF - C2H2 - 2 fingers			h,t	b,h	i		u				x		x	x	x			B
T10B11.3	851	ZF - C2H2 - 1 finger			b,h	v					x				x	x	x			B
T12D8.1	300	AT Hook			h		i,p								x					B
T13C5.4	2000	HD	x																	B
T13F3.3	674	ZF - NHR	x																	B
T14F9.5	1500	bHLH			d,v,h,t	h?	p?,i?	x	dtc						x	x	x	x	x	B
T14G12.4	2000	WH - Fork Head			h,t			x					x		x	x	x	x	x	B
T15H9.3	1192	bHLH			v		p								x	x	x	x		B
T18D3.7	2000	TSC-22/dip/bun			h	b	p								x	x	x			B
T19A5.4	613	ZF - NHR			h,t		p,i								x	x	x			B
T19B10.11	465	bHLH	x																	B
T20B12.6		bHLH			v,h,t		p,i?	x		x	x				x	x	x	x	x	B
T20B12.8	523	HMG box			h,t,v,d,b	h	p,i								x	x	x	x		B
T20H4.2	300	ZF - C2H2 - 2 fingers			h										x	x				B
T22B7.1	2001	HMG box			h,t	b,v									x	x	x			B
T22C8.3	583	ZF - C2H2 - 1 finger	x																	B
T22C8.5	2000	ZF - C2H2 - 3 fingers			h		i								x	x				B
T22E7.2	2000	ZF - DHHC			h				s						x	x	x			B
T22H6.6	1500	HMG box			h,t		i?								x	x				B
T23G4.1	2000	ZF - C2H2 - 1 finger			d,v	b	i?		dtc				x			x	x	x	x	B
T23G7.1	2001	WH - TDP		x											x	x	x	x		B
T24B8.6	1500	bHLH			d,v,h,t	h?	i?				x	x	x		x	x	x	x	x	B
T24C4.7	300	ZF - C2H2 - 1 finger			v,h,t	h?	i?								x	x	x	x		B
T24D3.1	1500	ZF - GATA			h		i?								x	x		x	x	B
T24H10.7	1503	bZIP		x											x	x	x	x	x	B
T26A5.8	369	CBF			v,h,t	h?	i?								x	x	x			B
T26C11.5	1500	HD - CUT			d,v,h	b,h	i								x	x	x	x	x	B
T26C11.6	1503	HD - CUT		x											x	x	x	x	x	B
T26C11.7	1503	HD - CUT			d,v,h	h?			all but g						x	x	x	x	x	B
T27A1.6	2000	T-box								x				Tail Hypodermis		x	x	x		B
T27A8.2	2000	WH - Fork Head			d,v,h	h?	p?								x	x	x	x	x	B
T27B7.3	300	ZF - NHR					i								x	x	x			B
T27B7.6	490	ZF - NHR		x											x	x	x			B
T27F2.4	2000	bZIP					i								x	x	x			B + I
T28F12.2	2000	HD - TALE				b			u		x				x	x				B
W02A2.7	538	ZF - CCCH - 2 domains			d,v,h	h?	i?								x	x	x			B
W02C12.3		bHLH			h,t	h	i		s		x	x			x	x	x			B
W02D9.3	1203	HMG box			v,h	b,v,h?						x			x	x	x	x		B
W02H5.7	1500	bZIP			h		i								x	x				B
W03A3.1	1171	HD - PRD			d,v,h							x			x	x	x	x		B
W03C9.4	2000	ZF - C2H2 - 5 fingers							s,u		x				x	x	x			I
W04B5.2	495	ZF - C2H2 - 1 finger	x																	B
W05B10.2	389	ZF - CCCH			d,v,h	h?	i?								x	x	x	x	x	B
W05E10.3	1503	HD - SIX			h,d		i?								x	x	x	x	x	B
W06H12.1	2000	ZF - C2H2 - 2 fingers			h,t		i			x	x				x	x	x			I
W07G1.3	1503	bZIP	x																	B
W10C8.2	1500	HMG box			h,t,v		i,p		x	x					x	x	x	x	x	B
Y105C5B.29	1500	bHLH			d,v,h,t	h?	i?	x							x	x	x			B
Y105E8A.17	488	MYB		x											x	x	x	x	x	B
Y116A8C.17	2000	ZF - CCCH - 2 domains			d,v,h	h?	i?								x	x	x	x	x	B
Y116A8C.19	1274	ZF - CCCH - 2 domains			v	h?	i?								x	x	x	x	x	B
Y116A8C.20	1274	ZF - CCCH - 2 domains			d,v										x	x	x	x	x	B
Y11D7A.13	2000	ZF - FLYWCH			v,h,t								x		x	x	x	x	x	B
Y16B4A.1	1768	bHLH, IPT/TIG			d,v,h,t	h?	i?								x	x	x	x		B
Y17D7A.3	2000	ZF - NHR		x											x	x	x			I
Y17D7B.1	1342	ZF - NHR			h,t		p								x	x	x			B
Y18D10A.1	300	AT Hook x2			h,t,v,b	h	i								x	x	x			B
Y22F5A.1	1314	ZF - NHR					i								x	x	x	x		B
Y38E10A.6	1503	HD - POU - 10 domains		x											x	x	x	x	x	B
Y39A3CR.6	2000	bHLH			t	b	p			x			x		x	x	x			B
Y40B1A.4	2000	ZF - C2H2 - 3 fingers			d,v,h		i								x	x	x	x	x	B
Y41C4A.4	1503	bZIP		x											x	x	x	x	x	B
Y44E3B.1	1250	bZIP		x											x	x	x	x	x	B
Y46H3D.6	1312	ZF - NHR			h,t,v		p								x	x	x	x		B
Y47D3A.10	1210	T-box	x																	B
Y47D3A.12	964	T-box			h	h?									x	x	x	x		B
Y47D3B.7	1500	bHLH			h,t	h?	i						x	Rectal Gland	x	x	x			B
Y48A6C.3	605	ZF - C2H2 - 1 finger				h?	p?,i?								x	x	x	x	x	B
Y48B6A.14	2000	HMG box		x											x	x	x	x		B
Y48C3A.17	1608	WH - TDP			d,v	h?	i?		s						x	x	x			B
Y48C3A.4	2000	ZF - C2H2 - 1 finger			d,t								x	Excretory Gland	x	x	x	x		B
Y49E10.14	2001	ZF - CCCH - 2 domains			h	h?										x	x	x	x	B
Y51H4A.17	307	STAT			d,v,h	h?	i						x		x	x	x	x		B
Y51H4A.4	2000	bZIP												Embryo				x	x	B
Y52B11A.9	300	ZF - C2H2 - 1 finger		x											x	x	x			B
Y53C10A.3	1500	WH - HSF - 2 domains			h										x	x				B
Y53C12C.1	1567	HD - PRD, Paired Domain			h		p								x	x	x	x	x	B
Y54F10AM.4	303	HD - CUT			d,v,h,t	h?	i								x	x	x	x		B
Y54G2A.1	1500	bHLH			d,v,h,t	v,h,b	i?	x					x		x	x	x	x		B
Y55F3AM.14	2000	ZF - C2H2 - 9 fingers			d,v	h?	p?,i?			x					x	x	x	x	x	B
Y5F2A.4	300	ZF - C2H2 - 5 fingers			d,v,h,t	h?									x	x	x	x		B
Y5H2B.2	1280	ZF - NHR					i			x					x	x	x			B
Y62E10A.17	1927	AP-2												Embryo				x	x	B
Y65B4BR.9	1503	HD - NK			d,h,t	h?	i?								x	x	x			B
Y66A7A.5	1051	HD - 2 domains			d,v,h	h?	i							Rectal Gland	x	x	x	x	x	B
Y67A6A.2	2000	ZF - NHR				v	p,i								x	x	x	x		B
Y67D8A.3	1503	ZF - DM			h,d,v	h?,b	i?						x		x	x	x			B
Y69A2AR.29	1500	bHLH			d,v,h,t		p,i?			x					x	x	x	x	x	B
Y6G8.3	1661	ZF - C2H2 - 2 fingers			d,v,h	h?	i?								x	x	x	x	x	B
Y73F8A.16	1714	T-box			h	h	p				x				x	x	x			B
Y73F8A.17	2000	T-box			h										x	x				B
Y75B8A.1	603	HD - HOX			d,v,h,t,b	h?	p,i?						x		x	x	x			B
Y75B8A.2	1503	HD - HOX			d,v,h,t	h?	i?						x		x	x	x			B
Y80D3A.3	2000	HD - HOX																	x	B
Y87G2A.3	1075	ZF - C2H2 - 1 finger			v,d	v	p,i						x		x	x	x	x	x	B
ZC123.3	1503	HD - 3 domains, ZF - C2H2 - 9 fingers			h	v,r,b	i?								x	x	x			B
ZC204.2	1352	HD - HOX - 2 domains		x											x	x	x	x		B
ZC247.3	1503	HD - LIM			d,v,h,t	h?,b	i?,p?					x	x		x	x	x	x		B
ZC376.4	2000	HD			d,v,h,t	h?	i?								x	x	x	x	x	B
ZC395.8	521	ZF - C2H2 - 3 fingers			d,h	h?	i								x	x				B
ZC513.6	793	ZF - CCCH - 2 domains			d,v,h	h?	i								x	x	x	x		B
ZC64.3	1503	HD - POU			d,v,h,t	b,v,h,r			u						x	x	x			B
ZC64.4	1500	HD - LIM			d,h	h?	i?								x	x	x			B
ZK1025.9	2000	ZF - NHR	x																	B
ZK1193.5	1503	HD - 2 domains			d,v,h		p,i				x				x	x	x	x	x	B
ZK177.10	734	T-box			h										x					B
ZK177.3	2000	ZF - C2H2 - 1 finger					i								x	x				B
ZK488.2	2000	ZF - NHR			h,t		i?								x	x	x			B
ZK652.5	2000	HD - NK			h,b										x	x	x			B
ZK682.4	2000	bHLH			h,d,v,t	v	i?			x					x	x	x			B
ZK993.1	300	HD - PRD					p		s						x	x				B
					d=dorsal nerve cord	b=body	p=pharynx		s=sperma-theca
					v=ventral nerve cord	v=vulval	i=intestine		u=uterus
					h=head ganglia	h=head	?=possibly artifactual		g=germ line
					t=tail ganglia	r=rectal			dtc=distal tip cells
					b=mid body	?=possibly artifactual
