# Supplementary material for: Insight into transcription factor gene duplication from Caenorhabditis elegans Promoterome-driven expression patterns
Source: BMC Genomics. 2007 Jan 23;8:27. doi: 10.1186/1471-2164-8-27 (PMC1785375; doi:10.1186/1471-2164-8-27)
Supplement: Additional File 2 — contains a summary of comparisons between Promoterome driven reporter gene expression patterns and expression patterns generated previously by immunomicroscopy or in situ hybridization for the 40 C. elegans genes for which such comparison can be made. [file 1471-2164-8-27-S2.xls]

## Sheet: Sheet1
Additional data file 2. Comparison of Promoterome fragment driven reporter gene fusion expression patterns and gene product distributions determined previously by immunomicroscopy or in situ hybridization.
Gene	Source of Prior Data	Prior Data Type	Domain(s) In Both Our Data And Prior Data	Domain(s) In Prior Data, But Not Our Data	Domain(s) In Our Data, But Not Prior Data	Additional Comment
C33D3.1/elt-2	Fukushige et al., 1998	ab/in situ	intestine	none	none
F08C6.7/unc-98	Mercer et al., 2003	ab	all muscles	none	none
B0564.10/unc-30	Jin et al., 1994	ab	DDs, VDs, ASGs, Ris, PVPs	none	posterior intestine, head muscle
C08C3.3/mab-5	Salser et al., 1993 Costa et al., 1988	ab in situ	posterior P lineages (P7-P12)	none	anterior P lineages, random body muscles, head muscles, posterior intestine
C18D1.1/die-1	Heid et al., 2001	ab	early embryo, head nerves, ventral nerve cord	none	dorsal nerve cord, tail nerves
C24H11.3/tbx-38	Good et al., 2004	ab	early embryo	none	expression later than 50-cell embryo, head nerves, seam cells, posterior intestine
C27A12.5/ceh-2	Aspock et al., 2003	ab	pharynx	none	dorsal nerve cord
D1007.1/ceh-17	Pujol et al., 2000	ab	ALA, SIAs, DA8, DB5	none	head muscle
F19B10.9/sea-1	Powell et al., 2005	ab	early embryo	none	ventral nerve cord, nerves in head, body and tail, head muscles, intestine, pharynx, coelomocytes
F45E4.9/hmg-5	Im and Lee, 2003	ab	embryonic	none	dorsal and ventral nerve cords, head muscle, intestine, pharynx
F55A8.1/elt-5	Koh and Rothman, 2001	ab	seam cells, vulva, head nerves	none	tail nerves, ventral nerve cord
K10G6.1/lin-31	Miller et al., 2000 Tan et al., 1998	ab	VPCs	none	pharynx, intestine, head nerves
W10C8.2/pop-1	Herman, 2001 Lin et al., 1998 Lin et al., 1995 Deshpande et al., 2005	ab	early embryo, VPCs	none	ventral nerve cord, nerves in head and tail, hypodermis, intestine, pharynx
ZC64.3/ceh-18	Greenstein et al., 1994	ab	gonad sheath cells	none	dorsal and ventral nerve cords, head and tail nerves, all muscles
K02B12.1/ceh-6	Burglin and Ruvkun, 2001	ab	head nerves, tail nerves, excretory cell, ventral hypodermis	none	head muscle, body muscle, posterior intestine
Y16B4A.1/unc-3	Prasad et al., 1998	ab	mid-embryo, head nerves, ventral nerve cord	none	dorsal nerve cord and tail nerves, posterior intestine, head muscles
C02B8.4/hlh-8	Harfe et al., 1998	ab	M-lineage, rectal muscles, head nerves	none	head muscle, posterior intestine
F46C8.5/ceh-14	Cassata et al., 2000	ab	AFDs, BDUs, ALA, many tail nerves	hypodermis	none
F56E3.4/fax-1	Wightman et al., 2005	ab	some head nerves	mid-embryo, tail nerve, distal tip cells, vulva, some head nerves	none
F58E6.10/unc-42	Baran et al., 1999	ab	head nerves	mid-embryo, some head nerves	none
M142.4/vab-7	Ahringer, 1996 Esmaeili et al., 2002	in situ ab	dorsal and ventral nerve cords, nerves in head and tail, coelomocytes	early and mid-embryogenesis, hypodermis	none
W03C9.4/lin-29	Euling et al., 1999 Bettinger et al., 1996	ab	somatic gonad, vulva	pharynx, hypodermis and seam cells, B/Y/U lineages, head nerves, ventral cord	none
T23G7.1/dpl-1	Ceol and Horvitz, 2001	ab	ubiquitous (excluding germline)	germline	none	no integrated line generated to reveal germline expression
C25A1.11/aha-1	Jiang et al., 2001	ab	ubiquitous (excluding germline)	germline	none	no integrated line generated to reveal germline expression
Y49E10.14/pie-1	Mello et al., 1996 Tenenhaus et al., 1998	ab in situ	early embryo	germline	mid and late embryogenesis, head nerves	prior data limited to germline and early embryo; no integrated line generated to reveal germline expression
C09G9.6/oma-1	Detwiler et al., 2001 Shimada et al., 2002 Lin, 2003	ab in situ	early embryo	germline	expression later than 2-cell embryo, ventral nerve cord, head and tail nerves, vulva, head muscles, posterior intestine	prior data limited to germline and early embryo; no integrated line generated to reveal germline expression
C07H6.7/lin-39	Maloof and Kenyon, 1998	ab	VPCs	Q lineage	dorsal nerve cord, posterior intestine, head muscle
C08C3.1/egl-5	Ferreira HB et al., 1999	ab	PLMs	rectal epithelium and nerves, HSN, hypodermis, seam cells	dorsal and ventral nerve cords and other head nerves, posterior intestine
C39E6.4/mls-2	Jiang et al., 2005	ab	some embryonic cells, dorsal nerve cord, head nerves,	some embryonic cells	body muscles, head muscles, intestine, arcade cells
C47C12.3/ref-2	Alper and Kenyon, 2002	ab	P lineages	B and Y lineages	dorsal nerve cord
F14F3.1a/vab-3	Chisholm and Horvitz, 1995	in situ	head nerves, other head tissues, dorsal nerve cord	early embryo, hypodermis	ventral nerve cord, distal tip cells, head muscles, posterior intestine
R08B4.2/alr-1	Melkman and Sengupta, 2005	ab	dorsal and ventral nerve cords, nerves in head and tail	embryonic, hypodermis	coelomocytes
R13A5.5/ceh-13	Wittmann et al., 1997 Brunschwig et al., 1999	ab	mid-embryo	male-specific lineages	dorsal nerve cord, vulva	males not examined
T19E7.2/skn-1	Seydoux and Fire, 1994 Bowerman et al., 1993 Bowerman et al., 1997	in situ ab ab	head nerves	intestine	head muscles, coelomocytes, ventral nerve cord
W05E10.3/ceh-32	Dozier et al., 2001	ab	early embryo, some head nerves	some head nerves, head hypodermis, somatic gonad	dorsal nerve cord, intestine
Y51H4A.17/sta-1	Wang and Levy, 2006	ab	embryonic, ventral nerve cord, head and tail nerves	pharynx, body muscles	intestine, head muscles, coelomocytes
C30A5.7/unc-86	Finney and Ruvkun, 1990	ab	none	many nerves	none
M04B2.1/mep-1	Belfiore et al., 2002	ab	none	germline	dorsal and ventral nerve cords, excretory cell	prior data limited to germline; no integrated line generated to reveal germline expression
W02A2.7/mex-5	Schubert et al., 2000	ab	none	early embryo	dorsal and ventral nerve cords and other head nerves, posterior intestine, head muscles	prior data limited to germline and early embryo
ZC513.6/oma-2	Detwiler et al., 2001 Shimada et al., 2002 Lin, 2003	ab	none	early embryo, germline	dorsal and ventral nerve cords and other head nerves, posterior intestine, head muscles	prior data limited to germline and early embryo; no integrated line generated to reveal germline expression
Ahringer J: Posterior patterning by the Caenorhabditis elegans even-skipped homolog vab-7. Genes & Development 1996, 10(9):1120-1130.
Alper S, Kenyon C: The zinc finger protein REF-2 functions with the Hox genes to inhibit cell fusion in the ventral epidermis of C. elegans. Development 2002, 129(14):3335-3348.
Aspock G, Ruvkun G, Burglin TR: The Caenorhabditis elegans ems class homeobox gene ceh-2 is required for M3 pharynx motoneuron function. Development 2003, 130(15):3369-3378.
Baran R, Aronoff R, Garriga G: The C. elegans homeodomain gene unc-42 regulates chemosensory and glutamate receptor expression. Development 1999, 126(10):2241-2251.
Belfiore M, Mathies LD, Pugnale P, Moulder G, Barstead R, Kimble J, Puoti A: The MEP-1 zinc-finger protein acts with MOG DEAH box proteins to control gene expression via the fem-3 3' untranslated region in Caenorhabditis elegans. Rna-A Publication of the Rna Society 2002, 8(6):725-739.
Bettinger JC, Lee K, Rougvie AE: Stage-specific accumulation of the terminal differentiation factor LIN-29 during Caenorhabditis elegans development. Development 1996, 122(8):2517-2527.
Bowerman B, Draper, B. W., Mello, C. C. and Priess, J. R.: The maternal gene skn-1 encodes a protein that is distributed unequally in early C. elegans embryos. Cell 1993, 74:443-452.
Bowerman B, Ingram MK, Hunter CP: The maternal par genes and the segregation of cell fate specification activities in early Caenorhabditis elegans embryos. Development 1997, 124:3815-3826.
Brunschwig K, Wittmann C, Schnabel R, Burglin TR, Tobler H, Muller F: Anterior organization of the Caenorhabditis elegans embryo by the labial-like Hox gene ceh-13. Development 1999, 126(7):1537-1546.
Burglin TR, Ruvkun G: Regulation of ectodermal and excretory function by the C. elegans POU homeobox gene ceh-6. Development 2001, 128(5):779-790.
Cassata G, Kagoshima H, Andachi Y, Kohara Y, Durrenberger MB, Hall DH, Burglin TR: The LIM homeobox gene ceh-14 confers thermosensory function to the AFD neurons in Caenorhabditis elegans. Neuron 2000, 25(3):587-597.
Ceol CJ, Horvitz HR: dpl-1 DP and efl-1 E2F act with lin-35 Rb to antagonize Ras signaling in C. elegans vulval development. Molecular Cell 2001, 7(3):461-473.
Chisholm AD, Horvitz HR: Patterning of the Caenorhabditis elegans head region by the Pax-6 family member vab-3. Nature 1995, 377(6544):52-55.
Costa M, Weir M, Coulson A, Sulston J, Kenyon C: Posterior pattern formation in C. elegans involves position-specific expression of a gene containing a homeobox. Cell 1988, 55(5):747-756.
Deshpande R, Inoue T, Priess JR, Hill RJ: lin-17/Frizzled and lin-18 regulate POP-1/TCF-1 localization and cell type specification during C. elegans vulval development. Developmental Biology 2005, 278(1):118-129.
Detwiler MR, Reuben M, Li X, Rogers E, Lin R: Two zinc finger proteins, OMA-1 and OMA-2, are redundantly required for oocyte maturation in C. elegans. Developmental Cell 2001, 1(2):187-199.
Dozier C, Kagoshima H, Niklaus G, Cassata G, Burglin TR: The Caenorhabditis elegans Six/sine oculis class homeobox gene ceh-32 is required for head morphogenesis. Developmental Biology 2001, 236(2):289-303.
Esmaeili B, Ross JM, Neades C, Miller DM, Ahringer J: The C. elegans even-skipped homologue, vab-7, specifies DB motoneurone identity and axon trajectory. Development 2002, 129(4):853-862.
Euling S, Bettinger JC, Rougvie AE: The LIN-29 transcription factor is required for proper morphogenesis of the Caenorhabditis elegans male tail. Developmental Biology 1999, 206(2):142-156.
Ferreira HB, Zhang Y, Zhao C, Emmons SW: Patterning of Caenorhabditis elegans posterior structures by the Abdominal-B homolog, egl-5. Developmental Biology 1999, 207(1):215-228.
Finney M, and Ruvkun, G.: The unc-86 gene product couples cell lineage and cell identity in C.elegans. Cell 1990, 63:895-905.
Fukushige T, Hawkins MG, McGhee JD: The GATA-factor ELT-2 is essential for formation of the Caenorhabditis elegans intestine. Developmental Biology 1998, 198:286-302.
Good K, Ciosk R, Nance J, Neves A, Hill RJ, Priess JR: The T-box transcription factors TBX-37 and TBX-38 link GLP-1/Notch signaling to mesoderm induction in C. elegans embryos. Development 2004, 131(9):1967-1978.
Greenstein D, Hird S, Plasterk RH, Andachi Y, Kohara Y, Wang B, Finney M, Ruvkun G: Targeted mutations in the Caenorhabditis elegans POU homeo box gene ceh-18 cause defects in oocyte cell cycle arrest, gonad migration, and epidermal differentiation. Genes & Development 1994, 8(16):1935-1948.
Harfe B, Fire A: Muscle and nerve-specific regulation of a novel NK-2 class homeodomain factor in C. elegans. Dev 1998, 125:421-429.
Heid PJ, Raich WB, Smith R, Mohler WA, Simokat K, Gendreau SB, Rothman JH, Hardin J: The zinc finger protein DIE-1 is required for late events during epithelial cell rearrangement in C. elegans. Developmental Biology 2001, 236(1):165-180.
Herman M: C. elegans POP-1/TCF functions in a canonical Wnt pathway that controls cell migration and in a noncanonical Wnt pathway that controls cell polarity. Development 2001, 128(4):581-590.
Im SH, Lee J: Identification of HMG-5 as a double-stranded telomeric DNA-binding protein in the nematode Caenorhabditis elegans. FEBS Letters 2003, 554(3):455-461.
Jiang H, Guo R, Powell-Coffman JA: The Caenorhabditis elegans hif-1 gene encodes a bHLH-PAS protein that is required for adaptation to hypoxia. Proceedings of the National Academy of Sciences of the United States of America 2001, 98(14):7916-7921.
Jiang Y, Horner V, Liu J: The HMX homeodomain protein MLS-2 regulates cleavage orientation, cell proliferation and cell fate specification in the C. elegans postembryonic mesoderm. Development 2005, 132(18):4119-4130.
Jin YS, Hoskins R, Horvitz HR: Control of Type-D Gabaergic Neuron Differentiation by C. elegans Unc-30 Homeodomain Protein. Nature 1994, 372(6508):780-783.
Koh K, Rothman JH: ELT-5 and ELT-6 are required continuously to regulate epidermal seam cell differentiation and cell fusion in C. elegans. Development 2001, 128(15):2867-2880.
Lin R, Hill RJ, Priess JR: POP-1 and anterior and posterior fate decisions in C. elegans embryos. Cell 1998, 92:229-239.
Lin R, Thompson S, Priess JR: pop-1 encodes an HMG box protein required for the specification of a mesoderm precursor in early C. elegans embryos. Cell 1995, 83:599-609.
Lin R: A gain-of-function mutation in oma-1, a C. elegans gene required for oocyte maturation, results in delayed degradation of maternal proteins and embryonic lethality. Developmental Biology 2003, 258(1):226-239.
Maloof JN, Kenyon C: The Hox gene lin-39 is required during C. elegans vulval induction to select the outcome of RAS signalling. Development 1998, 125:181-190.
Melkman T, Sengupta P: Regulation of chemosensory and GABAergic motor neuron development by the C. elegans Aristaless/Arx homolog alr-1. Development 2005, 132(8):1935-1949.
Mello CC, Schubert C, Draper B, Zhang W, Lobel R, Priess JR: The PIE-1 protein and germline specification in C.elegans embryos. Nature 1996, 382:710-712.
Mercer KB, Flaherty DB, Miller RK, Qadota H, Tinley TL, Moerman DG, Benian GM: Caenorhabditis elegans UNC-98, a C2H2 Zn finger protein, is a novel partner of UNC-97/PINCH in muscle adhesion complexes. Molecular Biology of the Cell 2003, 14(6):2492-2507.
Miller LM, Hess HA, Doroquez DB, Andrews NM: Null mutations in the lin-31 gene indicate two functions during Caenorhabditis elegans vulval development. Genetics 2000, 156:1595-1602.
Powell JR, Jow MM, Meyer BJ: The T-box transcription factor SEA-1 is an autosomal element of the X:A signal that determines C. elegans sex. Developmental Cell 2005, 9(3):339-349.
Prasad BC, Ye B, Zackhary R, Schrader K, Seydoux G, Reed RR: unc-3, a gene required for axonal guidance in Caenorhabditis elegans, encodes a member of the O/E family of transcription factors. Development 1998, 125(8):1561-1568.
Pujol N, Torregrossa P, Ewbank JJ, Brunet JF: The homeodomain protein CePHOX2/CEH-17 controls antero-posterior axonal growth in C. elegans. Development 2000, 127(15):3361-3371.
Salser SJ, Loer CM, Kenyon C: Multiple HOM-C gene interactions specify cell fates in the nematode central nervous system. Genes & Development 1993, 7(9):1714-1724.
Schubert CM, Lin R, de Vries CJ, Plasterk RH, Priess JR: MEX-5 and MEX-6 function to establish soma/germline asymmetry in early C. elegans embryos. Molecular Cell 2000, 5(4):671-682.
Seydoux G, Fire A: Soma-germline asymmetry in the distributions of embryonic RNAs in Caenorhabditis elegans. Development 1994, 120:2823-2834.
Shimada M, Kawahara H, Doi H: Novel family of CCCH-type zinc-finger proteins, MOE-1, -2 and -3, participates in C. elegans oocyte maturation. Genes to Cells 2002, 7(9):933-947.
Tan PB, Lackner MR, Kim SK: MAP kinase signaling specificity mediated by the LIN-1 Ets / LIN-31 WH transcription factor complex during C.elegans vulval induction. Cell 1998, 93:569-580.
Tenenhaus C, Schubert C, Seydoux G: Genetic requirements for PIE-1 localization and inhibition of gene expression in the embryonic germ lineage of Caenorhabditis elegans. Developmental Biology 1998, 200(2):212-224.
Wang Y, Levy DE: C. elegans STAT cooperates with DAF-7/TGF-beta signaling to repress dauer formation. Current Biology 2006, 16(1):89-94.
Wightman B, Ebert B, Carmean N, Weber K, Clever S: The C. elegans nuclear receptor gene fax-1 and homeobox gene unc-42 coordinate interneuron identity by regulating the expression of glutamate receptor subunits and other neuron-specific genes. Developmental Biology 2005, 287(1):74-85.
Wittman Cea: The expression of the C. elegans labial-like Hox gene ceh-13 during early embryogenesis relies on cell fate and on anteroposterior cell polarity. Dev 1997, 124:4193-4200.
