# Supplementary material for: Insight into transcription factor gene duplication from Caenorhabditis elegans Promoterome-driven expression patterns
Source: BMC Genomics. 2007 Jan 23;8:27. doi: 10.1186/1471-2164-8-27 (PMC1785375; doi:10.1186/1471-2164-8-27)
Supplement: Additional File 3 — contains a list of the 934 putative transcription factor genes, wTF2.0, with their C. briggsae orthologue where an orthologue could be identified. [file 1471-2164-8-27-S3.xls]

## Sheet: Sheet1
Additional data file 3. The C. briggsae orthologue identified for each C. elegans transcription factor gene.
DNA binding domain	C. elegans gene (sequence name)	C. elegans gene (genetic name)	C. briggsae orthologue
AP-2	F28C6.1
AP-2	F28C6.2		CBG00551
AP-2	K06A1.1		CBG02662
AP-2	Y62E10A.17		CBG06350
ARID/BRIGHT	C01G8.9		CBG12337
ARID/BRIGHT	T23D8.8	cfi-1	CBG03778
ARID/BRIGHT	ZK593.4	rbr-2	CBG05959
AT Hook	B0019.2
AT Hook	C05D10.1		CBG21145
AT Hook	C27B7.4		CBG21715
AT Hook	C34F6.9		CBG17396
AT Hook	F16B12.6		CBG03903
AT Hook	F26H11.2	nurf-1	CBG11092
AT Hook	H20J04.2
AT Hook	T04G9.1		CBG08113
AT Hook	T10D4.6
AT Hook	T11A5.1
AT Hook	T12D8.1	tag-350	CBG18244
AT Hook	T23G5.6		CBG10150
AT Hook	Y39E4B.2		CBG02273
AT Hook x1	F15E6.1
AT Hook x2	C05D2.5	gak-1	CBG08971
AT Hook x2	C38D4.3		CBG17984
AT Hook x2	C44B9.4	athp-1	CBG18293
AT Hook x2	Y18D10A.1		CBG07977
AT Hook x2, ZF - THAP	ZK662.4	lin-15b
AT Hook x3	F09G2.9		CBG19100
AT Hook x3	F13C5.2		CBG08144
AT Hook x3	T05A7.4	hmg-11
AT Hook x3	W03D2.1	pqn-75	CBG21491
AT Hook x5	Y116A8C.22		CBG22012
AT Hook x7	Y17G7A.1	hmg-12
AT Hook, MYB x2	F37A4.8	isw-1	CBG16574
AT Hook, SAND	C25G4.4	tag-347	CBG09220
AT Hook, SAND	C44F1.2
bHLH	B0304.1	hlh-1	CBG13470
bHLH	C02B8.4	hlh-8	CBG16905
bHLH	C15C8.2	cky-1	CBG08574
bHLH	C17C3.10	hlh-27
bHLH	C17C3.7	hlh-25
bHLH	C18A3.8	hlh-14	CBG02491
bHLH	C25A1.11	aha-1	CBG12219
bHLH	C28C12.8	hlh-12	CBG18500
bHLH	C34E10.7	cnd-1	CBG21175
bHLH	C41G7.5	ahr-1	CBG24487
bHLH	C43H6.8	hlh-15	CBG02112
bHLH	C44C10.8	hnd-1	CBG15519
bHLH	DY3.3	hlh-16	CBG12364
bHLH	F38A6.3	hif-1	CBG05540
bHLH	F38C2.2	hlh-17
bHLH	F38C2.8
bHLH	F40G9.11	mxl-2	CBG15727
bHLH	F46G10.6	mxl-3	CBG07781
bHLH	F48D6.3	hlh-13	CBG14376
bHLH	F57C12.3	hlh-19
bHLH	F58A4.7	hlh-11	CBG10034
bHLH	M05B5.5	hlh-2	CBG21941
bHLH	R03E9.1	mdl-1	CBG10881
bHLH	T01D3.2		CBG11505
bHLH	T05G5.2	hlh-4	CBG10010
bHLH	T14F9.5	lin-32	CBG14057
bHLH	T15H9.3	hlh-6	CBG06671
bHLH	T19B10.11	mxl-1	CBG23147
bHLH	T20B12.6	mml-1	CBG09134
bHLH	T24B8.6	hlh-3	CBG03260
bHLH	W02C12.3		CBG05364
bHLH	Y105C5B.29
bHLH	Y39A3CR.6		CBG15133
bHLH	Y47D3B.7	sbp-1	CBG13284
bHLH	Y54G2A.1	lin-22	CBG03361
bHLH	Y69A2AR.29	ngn-1	CBG13881
bHLH	ZK682.4	hlh-10	CBG19244
bHLH - 2 domains	C17C3.8	hlh-26
bHLH - 2 domains	F31A3.2	hlh-28
bHLH - 2 domains	F31A3.4	hlh-29
bHLH - 2 domains	T01E8.2	ref-1	CBG00896
bZIP	C07G2.2	atf-7	CBG18054
bZIP	C27D6.4		CBG02345
bZIP	C34D1.5		CBG09406
bZIP	C48E7.11		CBG12575
bZIP	C48E7.3	lpd-2	CBG12576
bZIP	D1005.3
bZIP	F17A9.3		CBG09250
bZIP	F17C11.1		CBG23056
bZIP	F23F12.9		CBG09103
bZIP	F29G9.4
bZIP	F45E6.2	atf-6	CBG00118
bZIP	F45H11.4	mgl-2	CBG02196
bZIP	F57B10.1		CBG12652
bZIP	K02F3.4	zip-2	CBG15180
bZIP	R07H5.10
bZIP	R74.3	xbp-1	CBG20165
bZIP	T04C10.4	atf-5	CBG07594
bZIP	T19E7.2	skn-1	CBG19887
bZIP	T24H10.7		CBG03267
bZIP	T27F2.4		CBG23294
bZIP	W02H5.7	sknr-1
bZIP	W07G1.3	zip-3	CBG20744
bZIP	W08E12.1		CBG01622
bZIP	Y41C4A.4	crh-1	CBG13248
bZIP	Y44E3B.1	zip-4
bZIP	Y51H4A.4		CBG13661
bZIP	Y75B8A.29		CBG11783
bZIP	Y75B8A.35	zip-1
bZIP	ZC376.7		CBG04740
bZIP	ZC8.4	lfi-1	CBG14578
bZIP	ZK909.4	ces-2	CBG19808
bZIP - 2 domains	K08F8.2	atf-2	CBG03150
CBF	F23B12.7		CBG04610
CBF	F23F1.1		CBG07003
CBF	F40F9.7		CBG19360
CBF	F53A2.5	dro-1	CBG24280
CBF	T08D10.1	tag-295	CBG15536
CBF	T26A5.8		CBG19681
CBF	W10D9.4		CBG07067
CBF	Y53F4B.3		CBG20898
CBF	Y53H1A.5
COLD BOX	F02E9.2	lin-28	CBG12720
COLD BOX	F33A8.3	cey-1	CBG02981
COLD BOX	F46F11.2	cey-2	CBG14892
COLD BOX	M01E11.5	cey-3
COLD BOX	Y39A1C.3	cey-4	CBG18298
CP2	Y48G8AR.1	grh-1	CBG08484
HD	C02F12.5		CBG14258
HD	C07E3.5
HD	C26E1.3		CBG06752
HD	C34C6.8	ceh-7	CBG11122
HD	F34D6.2
HD	F42G2.6
HD	F45C12.2
HD	F45C12.3
HD	F59H6.6
HD	R03E1.4
HD	T13C5.4		CBG14858
HD	ZC376.4
HD - 2 domains	R04A9.5
HD - 2 domains	Y66A7A.5
HD - 2 domains	ZK1193.5		CBG08165
HD - CUT	C17H12.9	ceh-48	CBG05700
HD - CUT	F17A9.6	ceh-49
HD - CUT	F22D3.1	ceh-38	CBG11192
HD - CUT	T26C11.5	ceh-41
HD - CUT	T26C11.6	ceh-21
HD - CUT	T26C11.7	ceh-39
HD - CUT	Y54F10AM.4	ceh-44	CBG09849
HD - HNF	F54A5.1		CBG22107
HD - HOX	C07E3.6		CBG02738
HD - HOX	C07H6.7	lin-39	CBG09167
HD - HOX	C08C3.1	egl-5	CBG00023
HD - HOX	C08C3.3	mab-5	CBG00029
HD - HOX	C13G5.1	ceh-16	CBG22920
HD - HOX	C38D4.6	pal-1	CBG17980
HD - HOX	F20D12.6	ceh-19	CBG17719
HD - HOX	F33D11.4	ceh-12	CBG04023
HD - HOX	M142.4	vab-7	CBG18276 *
HD - HOX	R06F6.6		CBG03019
HD - HOX	R13A5.5	ceh-13	CBG09160
HD - HOX	Y75B8A.1	php-3	CBG23030
HD - HOX	Y75B8A.2	nob-1	CBG23031
HD - HOX	Y80D3A.3		CBG20317
HD - HOX - 2 domains	ZC204.2
HD - LIM	C04F1.3	lim-7	CBG04010
HD - LIM	C40H5.5	ttx-3	CBG00265
HD - LIM	F01D4.6	mec-3	CBG08386
HD - LIM	F46C8.5	ceh-14	CBG16718
HD - LIM	K03E6.1	lim-6	CBG08064
HD - LIM	ZC247.3	lin-11	CBG12236
HD - LIM	ZC64.4	lim-4	CBG14299
HD - NK	C16C2.1	ceh-5	CBG03813
HD - NK	C27A12.5	ceh-2	CBG20241
HD - NK	C28A5.4	ceh-43	CBG18062
HD - NK	C33D12.1	ceh-31	CBG14126
HD - NK	C33D12.7	ceh-30	CBG14125
HD - NK	C39E6.4	mls-2	CBG14538
HD - NK	C50H2.6		CBG06757
HD - NK	F16H11.4	ceh-1	CBG14514
HD - NK	F29F11.5	ceh-22	CBG09671
HD - NK	F31E8.3	tab-1	CBG11158
HD - NK	F46F3.1	ceh-27	CBG23291
HD - NK	F55B12.1	ceh-24	CBG11477
HD - NK	K03A11.3	ceh-28	CBG05223
HD - NK	M6.3	pha-2	CBG08137
HD - NK	R03C1.3	cog-1	CBG20882
HD - NK	R07B1.1	vab-15	CBG01903
HD - NK	Y65B4BR.9	ceh-9	CBG05118
HD - NK	ZK652.5	ceh-23	CBG12238 *
HD - POU	C30A5.7	unc-86	CBG16662
HD - POU	F28H6.2
HD - POU	K02B12.1	ceh-6	CBG12531
HD - POU	ZC64.3	ceh-18	CBG14297
HD - POU - 10 domains	Y38E10A.6		CBG19514
HD - POU - 2 domains	F45C12.15
HD - PRD	C09G12.1		CBG15039
HD - PRD	C18B12.3	dsc-1	CBG07641
HD - PRD	C37E2.4	ceh-36	CBG16311
HD - PRD	C37E2.5	ceh-37	CBG16312
HD - PRD	C40D2.4
HD - PRD	D1007.1	ceh-17	CBG22279
HD - PRD	F26C11.2	unc-4	CBG00998
HD - PRD	F58E6.10	unc-42	CBG19368
HD - PRD	R08B4.2	alr-1	CBG17430
HD - PRD	W03A3.1	ceh-10	CBG09085
HD - PRD	Y113G7A.6	ttx-1	CBG12936
HD - PRD	ZK993.1	ceh-45	CBG08515
HD - PRD - 2 domains	ZK265.4	ceh-8
HD - PRD, Paired Domian - CPAX	Y53C12C.1		CBG01026
HD - PRD, Paired Domian - FULL	F14F3.1	vab-3	CBG04483
HD - PRD, Paired Domian - FULL	F27E5.2	pax-3	CBG00861
HD - PRD, bHLH	B0564.10	unc-30	CBG01820
HD - PROX	K12H4.1	ceh-26	CBG22984
HD - SIX	C10G8.6	ceh-34	CBG06765
HD - SIX	C10G8.7	ceh-33	CBG06764
HD - SIX	F56A12.1	unc-39	CBG04628
HD - SIX	W05E10.3	ceh-32	CBG23282
HD - TALE	C36F7.1	irx-1	CBG08197
HD - TALE	C49C3.5		CBG05017
HD - TALE	F17A2.5	ceh-40
HD - TALE	F31E3.1	ceh-20	CBG16494
HD - TALE	T28F12.2	unc-62	CBG24578
HD -TALE	F22A3.5	ceh-60	CBG10835
HMG box	C12D12.5		CBG14226
HMG box	C32E12.5	sox-1	CBG12839
HMG box	C32F10.5	hmg-3	CBG04066
HMG box	F40E10.2	sox-3	CBG07572
HMG box	F47G4.6		CBG18873
HMG box	K08A8.2	sox-2	CBG16696
HMG box	T20B12.8	hmg-4	CBG09136
HMG box	T22B7.1	egl-13	CBG14721
HMG box	T22H6.6	gei-3	CBG00068
HMG box	W02D9.3		CBG08719
HMG box	W10C8.2	pop-1	CBG04236
HMG box	Y48B6A.14	hmg-1.1	CBG20663
HMG box	Y71H2AM.17		CBG09815
HMG box - 2 domains	F45E4.9	hmg-5	CBG05930
HMG box - 2 domains	F47D12.4	hmg-1.2	CBG17468
HTH	H21P03.1	mbf-1	CBG06149
HTH	T01C1.3		CBG04528
IPT/TIG	K08B4.1	lag-1	CBG05522
IPT/TIG	T05C1.4		CBG13474
IPT/TIG	Y16B4A.1	unc-3	CBG07590
MADF	C01G12.1		CBG20858
MADF	C06A5.4
MADF	C46F11.3		CBG09772
MADF	F36D1.1		CBG20429
MADF	F57G4.6
MADF	T07C12.11		CBG19420
MADF	Y106G6H.4		CBG02209
MADF	ZC416.1		CBG08310
MADF - 2 domains	H20J04.3		CBG03666
MADS box	D1081.2	unc-120	CBG12542
MADS box	W10D5.1	mef-2	CBG12442
MH1	F25E2.5	daf-3	CBG08108
MH1	F37D6.6	tag-68	CBG02231
MH1	R05D11.1	smad-1
MH1	R12B2.1	sma-4	CBG09090
MH1	R13F6.9	sma-3	CBG16541
MH1	ZK1290.4	nfi-1	CBG12989
MH1	ZK370.2	sma-2	CBG06922
MYB	B0261.1		CBG12854
MYB	F10E7.11
MYB	R151.8		CBG00584
MYB	T04D1.4
MYB	T07F8.4		CBG13072
MYB	Y105E8A.17	ekl-4	CBG08755
MYB	Y113G7B.23	psa-1	CBG12912
MYB - 2 domains	C14B9.6	gei-8	CBG16684
MYB - 2 domains	D1081.8		CBG12532
MYB - 2 domains	F38A5.13	dnj-11	CBG05408
MYB - 2 domains	F54F2.9		CBG06902
MYB - 2 domains	D1014.8	spr-1	CBG11347
MYB - 5 domains	F32H2.1	gei-11	CBG12402
p53	F21A10.2		CBG17173
p53	F52B5.5	cep-1	CBG04081
p53	F59B10.1	pqn-47	CBG03089
Paired Domain - FULL	C04G2.7	egl-38
Paired Domain - FULL	K06B9.5	pax-2	CBG13498
Paired Domain - FULL	K07C11.1	pax-1	CBG24786
Paired Domain - NPAX	C09G9.7		CBG21083
Paired Domain - NPAX	F21D12.5		CBG13139
Paired Domain - NPAX	F48B9.5		CBG14076
Paired Domain - NPAX	R13.2		CBG17628
RNT	B0414.2	rnt-1	CBG04068
RPEL - 2 domains	F26H9.2		CBG19471
SAND	C01B12.2		CBG07045
SAND	F53H4.5		CBG15998
STAT	Y51H4A.17		CBG13675
STAT	Y51H4A.19
T-box	C24H11.3	tbx-38
T-box	C36C9.2	tbx-31
T-box	F19B10.9	tbx-18
T-box	F21H11.3	tbx-2	CBG21316
T-box	F40H6.4	tbx-11	CBG09014
T-box	H14A12.4	mls-1	CBG09183
T-box	T07C4.2	tbx-8	CBG24602
T-box	T07C4.6	tbx-9	CBG24603
T-box	T26C11.1	tbx-41
T-box	T27A1.6	mab-9	CBG24273
T-box	Y47D3A.10	tbx-34	CBG21060
T-box	Y47D3A.12	tbx-37	CBG13193
T-box	Y59E9AR.3	tbx-30
T-box	Y59E9AR.5
T-box	Y66A7A.8	tbx-33
T-box	Y73F8A.16	tbx-39
T-box	Y73F8A.17	tbx-40
T-box	ZK177.10	tbx-35	CBG01410
T-box	ZK328.8	tbx-7	CBG09018
T-box	ZK380.1	tbx-32
T-box	ZK829.5	tbx-36
TEA/ATTS	F28B12.2	egl-44	CBG02541
TSC-22/dip/bun	C30G4.7		CBG15980
TSC-22/dip/bun	T18D3.7
TSC-22/dip/bun	Y48C3A.12		CBG20787
UNKNOWN	B0336.1	wrm-1	CBG09006
UNKNOWN	C35C5.1	sdc-2	CBG17307
UNKNOWN	C54D1.6	bar-1	CBG10985
UNKNOWN	K05C4.6	hmp-2	CBG19745
UNKNOWN	Y65B4BR.5		CBG05114
WH	F53B2.6	ham-1	CBG13523
WH	F57A8.1		CBG04834
WH	T28D9.9		CBG02668
WH	Y73B3A.5
WH - DAC	B0412.1	dac-1	CBG24199
WH - ETS	C24A1.2		CBG15248
WH - ETS	C33A11.4
WH - ETS	C37F5.1	lin-1	CBG13868
WH - ETS	C42D8.4	ets-5	CBG14604
WH - ETS	C50A2.4		CBG13954
WH - ETS	C52B9.2		CBG14386
WH - ETS	F19F10.1		CBG00835
WH - ETS	F19F10.5
WH - ETS	F22A3.1	ets-4	CBG10834
WH - ETS	T08H4.3	ast-1	CBG21979
WH - Fork Head	B0286.5	fkh-6	CBG03678
WH - Fork Head	C25A1.2	fkh-10	CBG12232
WH - Fork Head	C29F7.4	fkh-3
WH - Fork Head	C29F7.5	fkh-4
WH - Fork Head	C34B4.2		CBG09443
WH - Fork Head	C47G2.2	unc-130	CBG02936
WH - Fork Head	F26A1.2	fkh-5
WH - Fork Head	F26B1.7	let-381	CBG12589
WH - Fork Head	F38A6.1	pha-4	CBG05577
WH - Fork Head	F40H3.4	fkh-8	CBG02587
WH - Fork Head	K03C7.2	fkh-9	CBG14292
WH - Fork Head	K10G6.1	lin-31	CBG18439
WH - Fork Head	T14G12.4	fkh-2	CBG14280
WH - Fork Head	T27A8.2
WH - Fork Head	T28H11.4	pes-1	CBG24736
WH - Fork Head, AT Hook	R13H8.1	daf-16	CBG12825
WH - HSF	Y53C10A.12	hsf-1	CBG18699
WH - HSF - 2 domains	Y53C10A.3		CBG03926
WH - RFX	F33H1.1	daf-19	CBG00885
WH - TDP	T23G7.1	dpl-1	CBG00935
WH - TDP	Y102A5C.18	efl-1	CBG18599
WH - TDP	Y48C3A.17	efl-2	CBG20784
WH - TDP - 2 domains	F49E12.6		CBG00680
WT1 - 2 domains	ZK643.8	grl-25	CBG06865
YL1 TF	C17E4.6		CBG03742
ZF - A20	F22D6.2		CBG20480
ZF - A20	Y39A1A.5	rabx-5	CBG18351
ZF - BED	F25H8.6		CBG03458
ZF - BED	K09A11.1
ZF - BED	Y105C5A.15		CBG13701
ZF - BED	Y39B6A.12		CBG20523
ZF - BED	Y47D3B.9		CBG13281
ZF - BED	ZK673.4		CBG03103
ZF - C2H2 - 1 finger	2L52.1		CBG07041
ZF - C2H2 - 1 finger	C01F6.9		CBG21767
ZF - C2H2 - 1 finger	C02F5.12		CBG02957
ZF - C2H2 - 1 finger	C04F5.5	srab-2	CBG08673
ZF - C2H2 - 1 finger	C06E2.1		CBG15474
ZF - C2H2 - 1 finger	C28H8.9		CBG09043
ZF - C2H2 - 1 finger	C37A2.5	pqn-21	CBG12775
ZF - C2H2 - 1 finger	C38D4.7		CBG17979
ZF - C2H2 - 1 finger	C46E10.8
ZF - C2H2 - 1 finger	C52E12.1		CBG11206
ZF - C2H2 - 1 finger	C53D5.4	ztf-3	CBG22071
ZF - C2H2 - 1 finger	D1046.2		CBG21722
ZF - C2H2 - 1 finger	D2030.7
ZF - C2H2 - 1 finger	F11A10.2		CBG06223
ZF - C2H2 - 1 finger	F18A1.2	lin-26	CBG13032
ZF - C2H2 - 1 finger	F18A1.3	lir-1	CBG13028
ZF - C2H2 - 1 finger	F18A1.4	lir-2	CBG13027
ZF - C2H2 - 1 finger	F21D5.9		CBG16456
ZF - C2H2 - 1 finger	F21G4.5		CBG01922
ZF - C2H2 - 1 finger	F23A7.6
ZF - C2H2 - 1 finger	F23C8.4		CBG03986
ZF - C2H2 - 1 finger	F27D4.6		CBG00288
ZF - C2H2 - 1 finger	F37B4.10		CBG01159
ZF - C2H2 - 1 finger	F37H8.1	lir-3	CBG02951
ZF - C2H2 - 1 finger	F40G9.14
ZF - C2H2 - 1 finger	F44D12.10
ZF - C2H2 - 1 finger	F45C12.1
ZF - C2H2 - 1 finger	F45H11.1		CBG21350
ZF - C2H2 - 1 finger	F49E8.2		CBG05907
ZF - C2H2 - 1 finger	F52B5.7		CBG04083
ZF - C2H2 - 1 finger	F53B7.2		CBG23068
ZF - C2H2 - 1 finger	F55B11.4		CBG21582
ZF - C2H2 - 1 finger	K05F1.5		CBG02500
ZF - C2H2 - 1 finger	K10D2.3		CBG21327
ZF - C2H2 - 1 finger	K10G6.3	sea-2	CBG18450
ZF - C2H2 - 1 finger	K11D12.12		CBG08659
ZF - C2H2 - 1 finger	K11G9.4	egl-46	CBG18993
ZF - C2H2 - 1 finger	K11H3.4		CBG09968
ZF - C2H2 - 1 finger	K12H6.12		CBG19597
ZF - C2H2 - 1 finger	M04G12.4		CBG06725
ZF - C2H2 - 1 finger	M163.2
ZF - C2H2 - 1 finger	R02D3.7		CBG22545
ZF - C2H2 - 1 finger	R05D3.3		CBG18161
ZF - C2H2 - 1 finger	R07E5.5
ZF - C2H2 - 1 finger	T06G6.5
ZF - C2H2 - 1 finger	T07G12.10	zim-2
ZF - C2H2 - 1 finger	T07G12.11	zim-3
ZF - C2H2 - 1 finger	T07G12.12	him-8
ZF - C2H2 - 1 finger	T07G12.13
ZF - C2H2 - 1 finger	T08G5.7
ZF - C2H2 - 1 finger	T09F3.1		CBG02740
ZF - C2H2 - 1 finger	T10B11.3	ztf-4	CBG12729
ZF - C2H2 - 1 finger	T10G3.5	eea-1	CBG06689
ZF - C2H2 - 1 finger	T22C8.3
ZF - C2H2 - 1 finger	T22C8.4		CBG21569
ZF - C2H2 - 1 finger	T23F11.4		CBG18022
ZF - C2H2 - 1 finger	T23G4.1	tlp-1	CBG22351
ZF - C2H2 - 1 finger	T24C4.7		CBG15176
ZF - C2H2 - 1 finger	W04B5.2
ZF - C2H2 - 1 finger	W04D2.4		CBG23509
ZF - C2H2 - 1 finger	Y37F4.6		CBG08451
ZF - C2H2 - 1 finger	Y42H9AR.3	ztf-5	CBG01543
ZF - C2H2 - 1 finger	Y47G6A.7		CBG14941
ZF - C2H2 - 1 finger	Y48A6C.1
ZF - C2H2 - 1 finger	Y48A6C.3
ZF - C2H2 - 1 finger	Y48C3A.4		CBG20804
ZF - C2H2 - 1 finger	Y48E1B.7		CBG20757
ZF - C2H2 - 1 finger	Y51H1A.6		CBG20676
ZF - C2H2 - 1 finger	Y52B11A.9		CBG23783
ZF - C2H2 - 1 finger	Y53F4B.5
ZF - C2H2 - 1 finger	Y53H1A.2		CBG07952
ZF - C2H2 - 1 finger	Y54G2A.20
ZF - C2H2 - 1 finger	Y56A3A.18		CBG13314
ZF - C2H2 - 1 finger	Y57A10A.31		CBG20927
ZF - C2H2 - 1 finger	Y82E9BR.17
ZF - C2H2 - 1 finger	Y87G2A.3		CBG19805
ZF - C2H2 - 1 finger	ZK177.3		CBG02421
ZF - C2H2 - 1 finger	ZK185.1		CBG01707
ZF - C2H2 - 1 finger	ZK652.6		CBG12241
ZF - C2H2 - 1 finger	ZK686.4		CBG00030
ZF - C2H2 - 1 finger, AT Hook x3	F33H1.4		CBG00931
ZF - C2H2 - 1 finger, ZF - THAP	F44B9.6	lin-36	CBG22961
ZF - C2H2 - 1 finger, WH - Fork Head	F26D12.1	fkh-7	CBG19911
ZF - C2H2 - 1 finger, WH - Fork Head	K04C1.3
ZF - C2H2 - 1 finger, HMG box	C26C6.1
ZF - C2H2 - 1 finger, MYB	F32A5.1	ada-2	CBG13116
ZF - C2H2 - 1 finger, MYB	F53H10.2		CBG09721
ZF - C2H2 - 12 fingers	Y48G8AL.10		CBG08512
ZF - C2H2 - 14 fingers	C09H6.1	spr-4	CBG11849
ZF - C2H2 - 15 fingers	C03B8.4	lin-13	CBG00018
ZF - C2H2 - 2 fingers	B0035.1		CBG06068
ZF - C2H2 - 2 fingers	B0310.2		CBG08158
ZF - C2H2 - 2 fingers	C06E1.8		CBG15328
ZF - C2H2 - 2 fingers	C07A12.1	ham-2	CBG14489
ZF - C2H2 - 2 fingers	C08G9.2		CBG05936
ZF - C2H2 - 2 fingers	C55C2.1		CBG04163
ZF - C2H2 - 2 fingers	F21A9.2		CBG12020
ZF - C2H2 - 2 fingers	F36F12.8
ZF - C2H2 - 2 fingers	F44E2.7		CBG06908
ZF - C2H2 - 2 fingers	F47H4.1
ZF - C2H2 - 2 fingers	F52E10.1	sdc-1	CBG23946
ZF - C2H2 - 2 fingers	F52E4.8		CBG14133
ZF - C2H2 - 2 fingers	K09H9.7
ZF - C2H2 - 2 fingers	K10B3.5		CBG14134
ZF - C2H2 - 2 fingers	R10E4.11		CBG12307
ZF - C2H2 - 2 fingers	R144.3		CBG16523
ZF - C2H2 - 2 fingers	T03F6.2	dnj-17	CBG07036
ZF - C2H2 - 2 fingers	T09A5.12		CBG03301
ZF - C2H2 - 2 fingers	T20F7.1		CBG17840
ZF - C2H2 - 2 fingers	T20H4.2		CBG24152
ZF - C2H2 - 2 fingers	W03F9.2		CBG06454
ZF - C2H2 - 2 fingers	W06H12.1	ztf-6	CBG07957
ZF - C2H2 - 2 fingers	Y17G7B.22
ZF - C2H2 - 2 fingers	Y22D7AL.16		CBG15693
ZF - C2H2 - 2 fingers	Y48G8AL.9		CBG08513
ZF - C2H2 - 2 fingers	Y48G9A.11
ZF - C2H2 - 2 fingers	Y56A3A.28		CBG13327
ZF - C2H2 - 2 fingers	Y66D12A.12		CBG13264
ZF - C2H2 - 2 fingers	Y6G8.3
ZF - C2H2 - 2 fingers	Y71A12B.8
ZF - C2H2 - 2 fingers	Y82E9BR.1
ZF - C2H2 - 2 fingers	Y95B8A.7		CBG18550
ZF - C2H2 - 2 fingers	ZK892.7
ZF - C2H2 - 2 fingers, ARID/BRIGHT	C08B11.3		CBG13351
ZF - C2H2 - 3 fingers	B0280.4	odd-1	CBG16590
ZF - C2H2 - 3 fingers	C04F5.9		CBG08681
ZF - C2H2 - 3 fingers	C10A4.8		CBG16689
ZF - C2H2 - 3 fingers	C16A3.4		CBG19691
ZF - C2H2 - 3 fingers	C18D1.1	die-1	CBG02697
ZF - C2H2 - 3 fingers	C27C12.2		CBG07600
ZF - C2H2 - 3 fingers	C34H3.2	odd-2	CBG14844
ZF - C2H2 - 3 fingers	C47C12.3	ref-2	CBG16783
ZF - C2H2 - 3 fingers	F08C6.7	unc-98	CBG16732
ZF - C2H2 - 3 fingers	F13G3.1	ztf-2	CBG21899
ZF - C2H2 - 3 fingers	F13H6.1		CBG18919
ZF - C2H2 - 3 fingers	F26A10.2		CBG16748
ZF - C2H2 - 3 fingers	F40F8.7	pqm-1	CBG02954
ZF - C2H2 - 3 fingers	F47E1.3		CBG00197
ZF - C2H2 - 3 fingers	F53F8.1		CBG05624
ZF - C2H2 - 3 fingers	F54H5.4	mua-1	CBG04311
ZF - C2H2 - 3 fingers	F55H12.6		CBG12382
ZF - C2H2 - 3 fingers	F56F11.3		CBG22482
ZF - C2H2 - 3 fingers	F57C9.4		CBG03948
ZF - C2H2 - 3 fingers	K11D2.4		CBG08722
ZF - C2H2 - 3 fingers	T22C8.5		CBG00532
ZF - C2H2 - 3 fingers	T27B1.2		CBG16356
ZF - C2H2 - 3 fingers	W02D7.6
ZF - C2H2 - 3 fingers	Y37E11B.1		CBG08313
ZF - C2H2 - 3 fingers	Y39B6A.46		CBG23816
ZF - C2H2 - 3 fingers	Y40B1A.4		CBG20386
ZF - C2H2 - 3 fingers	Y59A8B.13		CBG05648
ZF - C2H2 - 3 fingers	Y67H2A.10		CBG01797
ZF - C2H2 - 3 fingers	Y73F8A.33
ZF - C2H2 - 3 fingers	Y79H2A.3		CBG18175
ZF - C2H2 - 3 fingers	ZC328.2		CBG12610
ZF - C2H2 - 3 fingers	ZC395.8		CBG21193
ZF - C2H2 - 3 fingers	ZK546.5		CBG02280
ZF - C2H2 - 3 fingers	ZK686.5
ZF - C2H2 - 3 fingers, AT Hook	F54C4.3		CBG00463
ZF - C2H2 - 4 fingers	C46E10.9		CBG14304
ZF - C2H2 - 4 fingers	C52E12.6		CBG11205
ZF - C2H2 - 4 fingers	C55B7.12	che-1	CBG12674
ZF - C2H2 - 4 fingers	F10B5.3		CBG00742
ZF - C2H2 - 4 fingers	F25D7.3	odd-3	CBG02201
ZF - C2H2 - 4 fingers	F34D10.5	lin-48	CBG09216
ZF - C2H2 - 4 fingers	F43G9.11	ces-1	CBG12499
ZF - C2H2 - 4 fingers	F46B6.7	ztf-7	CBG19374
ZF - C2H2 - 4 fingers	F54F2.5	ztf-1	CBG06897
ZF - C2H2 - 4 fingers	F56D1.1		CBG02409
ZF - C2H2 - 4 fingers	H16D19.3
ZF - C2H2 - 4 fingers	K02D7.2		CBG13521
ZF - C2H2 - 4 fingers	R53.3	egl-43	CBG01007
ZF - C2H2 - 4 fingers	T07D10.3
ZF - C2H2 - 4 fingers	ZK337.2		CBG19812
ZF - C2H2 - 4 fingers	ZK867.1
ZF - C2H2 - 4 fingers, HD - ZFHD	F28F9.1	zag-1	CBG10736
ZF - C2H2 - 5 fingers	C28G1.4
ZF - C2H2 - 5 fingers	F37D6.2		CBG02220
ZF - C2H2 - 5 fingers	F45B8.4	pag-3	CBG07657
ZF - C2H2 - 5 fingers	F49H12.1	lsy-2	CBG14093
ZF - C2H2 - 5 fingers	F52F12.4	lsl-1	CBG03853
ZF - C2H2 - 5 fingers	M04B2.1	mep-1	CBG06138
ZF - C2H2 - 5 fingers	R06C7.9		CBG21912
ZF - C2H2 - 5 fingers	W03C9.4	lin-29	CBG02753
ZF - C2H2 - 5 fingers	Y38H8A.5		CBG01764
ZF - C2H2 - 5 fingers	Y47D3A.6	tra-1	CBG13188
ZF - C2H2 - 5 fingers	Y5F2A.4		CBG06000
ZF - C2H2 - 6 fingers	B0250.4
ZF - C2H2 - 6 fingers	C01B7.1		CBG00762
ZF - C2H2 - 6 fingers	C09F5.3
ZF - C2H2 - 6 fingers	C27A12.2		CBG22103
ZF - C2H2 - 6 fingers	C27A12.3	tag-146	CBG22102
ZF - C2H2 - 6 fingers	F26F4.8		CBG18182
ZF - C2H2 - 6 fingers	F53B3.1		CBG16041
ZF - C2H2 - 6 fingers	F58G1.2		CBG02756
ZF - C2H2 - 6 fingers	M03D4.4		CBG05518
ZF - C2H2 - 6 fingers	T05G11.1
ZF - C2H2 - 6 fingers	Y111B2A.10		CBG20120
ZF - C2H2 - 6 fingers	Y54E10BR.8		CBG04199
ZF - C2H2 - 6 fingers	ZK616.10	ehn-3
ZF - C2H2 - 7 fingers	C07A12.5	spr-3	CBG14482
ZF - C2H2 - 7 fingers	F12E12.5
ZF - C2H2 - 7 fingers	F15C11.1	sem-4	CBG10785
ZF - C2H2 - 7 fingers	F35H8.3		CBG00951
ZF - C2H2 - 7 fingers	T05A10.1	sma-9	CBG17595
ZF - C2H2 - 8 fingers	R08E3.4		CBG14548
ZF - C2H2 - 9 fingers	F13D11.2	hbl-1	CBG14758
ZF - C2H2 - 9 fingers	F39B2.1		CBG19711
ZF - C2H2 - 9 fingers	R11E3.6	eor-1	CBG11647
ZF - C2H2 - 9 fingers	Y55F3AM.14		CBG22539
ZF - C2H2 - 9 fingers, HD - 3 domains	ZC123.3		CBG05137
ZF - C2HC 2 fingers	F52F12.6	ekl-2	CBG03854
ZF - CCCH	B0336.3		CBG09003
ZF - CCCH	C33H5.17		CBG13754
ZF - CCCH	K01G5.1	tag-331	CBG18314
ZF - CCCH	T11G6.8		CBG17615
ZF - CCCH	W05B10.2		CBG08548
ZF - CCCH	W05H7.4		CBG08182
ZF - CCCH	Y60A9.2
ZF - CCCH	Y116A8C.35	uaf-2	CBG00419
ZF - CCCH - 2 domains	AH6.5	mex-6
ZF - CCCH - 2 domains	C09G9.6	oma-1	CBG21712
ZF - CCCH - 2 domains	C34D10.2		CBG16872
ZF - CCCH - 2 domains	C35D6.4
ZF - CCCH - 2 domains	F27D4.4		CBG00292
ZF - CCCH - 2 domains	F32A11.6	moe-3	CBG02811
ZF - CCCH - 2 domains	F38B7.1		CBG23235
ZF - CCCH - 2 domains	F38C2.5
ZF - CCCH - 2 domains	F38C2.7
ZF - CCCH - 2 domains	F52E1.1	pos-1	CBG23753
ZF - CCCH - 2 domains	K02H8.1		CBG15968
ZF - CCCH - 2 domains	T02E1.3
ZF - CCCH - 2 domains	T26A8.4		CBG18471
ZF - CCCH - 2 domains	W02A2.7	mex-5	CBG12031
ZF - CCCH - 2 domains	W03C9.7	mex-1	CBG20851
ZF - CCCH - 2 domains	Y116A8C.17
ZF - CCCH - 2 domains	Y116A8C.19
ZF - CCCH - 2 domains	Y116A8C.20
ZF - CCCH - 2 domains	Y49E10.14	pie-1	CBG11755
ZF - CCCH - 2 domains	Y53G8AR.9		CBG15687
ZF - CCCH - 2 domains	Y57G11C.25
ZF - CCCH - 2 domains	Y60A9.3
ZF - CCCH - 2 domains	ZC513.6	oma-2	CBG21712
ZF - CCCH - 3 domains	Y55F3AM.6		CBG13968
ZF - DHHC	AC3.10
ZF - DHHC	C17D12.1		CBG15806
ZF - DHHC	C43H6.7		CBG02116
ZF - DHHC	D2021.2
ZF - DHHC	F09B12.2		CBG07631
ZF - DHHC	F33D11.12		CBG04019
ZF - DHHC	F59C6.2		CBG02234
ZF - DHHC	H32C10.3		CBG19823
ZF - DHHC	K02G10.1		CBG14526
ZF - DHHC	M18.8		CBG06235
ZF - DHHC	R13F6.5		CBG17996
ZF - DHHC	T22E7.2		CBG12872
ZF - DHHC	Y39E4B.7		CBG24160
ZF - DHHC	Y47H9C.2		CBG15860
ZF - DHHC	ZK757.4		CBG09956
ZF - DM	C27C12.6	dmd-4	CBG07603
ZF - DM	C32C4.5	mab-23	CBG09659
ZF - DM	C34D1.1
ZF - DM	C34D1.2		CBG09411
ZF - DM	F10C1.5	dmd-5	CBG02496
ZF - DM	F13G11.1
ZF - DM	K08B12.2		CBG18895
ZF - DM	Y43F8C.10	dmd-3	CBG05690
ZF - DM	Y67D8A.3		CBG03381
ZF - DM - 2 domains	T22H9.4		CBG01382
ZF - DM - 2 domains	Y53C12B.5	mab-3	CBG01045
ZF - FLYWCH	C26E6.2		CBG18201
ZF - FLYWCH	T14F9.4	peb-1	CBG14059
ZF - FLYWCH	Y11D7A.12		CBG15060
ZF - FLYWCH	Y11D7A.13		CBG15055
ZF - GATA	C18G1.2		CBG08810
ZF - GATA	C33D3.1	elt-2	CBG17257
ZF - GATA	C39B10.6	elt-4
ZF - GATA	F52C12.5	elt-6	CBG13549
ZF - GATA	F55A8.1	egl-18	CBG13548
ZF - GATA	F58E10.2	end-1	CBG11413
ZF - GATA	F58E10.5	end-3	CBG11404
ZF - GATA	K02B9.4	elt-3	CBG07341
ZF - GATA	K04C2.6	med-2
ZF - GATA	T24D3.1	med-1
ZF - GATA - 2 domains	W09C2.1	elt-1	CBG20056
ZF - GATA, MYB	C04A2.3	egl-27	CBG11165
ZF - GATA, MYB	T27C4.4	egr-1	CBG06664
ZF - GATA, MYB (2x)	Y74C9A.4		CBG11880
ZF - MIZ	R13.1		CBG17627
ZF - MIZ	W10D5.3	gei-17	CBG12444
ZF - NF-X1 - 10 domains	C16A3.7
ZF - NF-X1 - 2 domains	ZK1067.2		CBG00906
ZF - NHR	B0280.8	nhr-10	CBG16594
ZF - NHR	C01H6.5	nhr-23	CBG21929
ZF - NHR	C02B4.2	nhr-17	CBG00093
ZF - NHR	C03G6.10	nhr-148
ZF - NHR	C03G6.12	nhr-149
ZF - NHR	C03G6.8	nhr-147
ZF - NHR	C05G6.1	nhr-76	CBG21251
ZF - NHR	C06B8.1	nhr-150
ZF - NHR	C06C6.4	nhr-63	CBG17073
ZF - NHR	C06C6.5	nhr-50
ZF - NHR	C06G3.1	nhr-105	CBG05753
ZF - NHR	C07A12.3	nhr-35	CBG14485
ZF - NHR	C08F8.8	nhr-67	CBG06024
ZF - NHR	C11G6.4	nhr-28	CBG16375
ZF - NHR	C12D5.2	nhr-152
ZF - NHR	C12D5.8	nhr-94	CBG19058
ZF - NHR	C13C4.1	nhr-153	CBG23381
ZF - NHR	C13C4.2	nhr-154	CBG23380
ZF - NHR	C13C4.3	nhr-136	CBG23383
ZF - NHR	C14C6.4	nhr-155
ZF - NHR	C17A2.1	nhr-257
ZF - NHR	C17A2.8	nhr-72
ZF - NHR	C17E7.1	nhr-156
ZF - NHR	C17E7.5	nhr-157	CBG23760
ZF - NHR	C17E7.6	nhr-158
ZF - NHR	C17E7.7	nhr-159	CBG06500
ZF - NHR	C17E7.8	nhr-124	CBG23758
ZF - NHR	C24G6.4	nhr-47	CBG09380
ZF - NHR	C25B8.6	nhr-120	CBG10855
ZF - NHR	C25E10.1	nhr-30	CBG04929
ZF - NHR	C26B2.3	nhr-31	CBG17744
ZF - NHR	C26B2.4	nhr-258	CBG17747
ZF - NHR	C27C7.3	nhr-74
ZF - NHR	C27C7.4	nhr-73
ZF - NHR	C28D4.1	nhr-100	CBG14997
ZF - NHR	C28D4.9	nhr-138	CBG14996
ZF - NHR	C29E6.5	nhr-43	CBG06187
ZF - NHR	C29G2.5	srt-58	CBG06625
ZF - NHR	C32F10.6	nhr-2	CBG04060
ZF - NHR	C33G8.10	nhr-162
ZF - NHR	C33G8.11	nhr-107	CBG19060
ZF - NHR	C33G8.12	nhr-163
ZF - NHR	C33G8.6	nhr-42	CBG19061
ZF - NHR	C33G8.7	nhr-161
ZF - NHR	C33G8.8	nhr-139
ZF - NHR	C33G8.9	nhr-140
ZF - NHR	C38C3.9	nhr-260	CBG06579
ZF - NHR	C41G6.5	nhr-164
ZF - NHR	C45E1.1	nhr-64	CBG04204
ZF - NHR	C45E5.6	nhr-46	CBG19870
ZF - NHR	C47F8.2	nhr-165
ZF - NHR	C47F8.8	nhr-81
ZF - NHR	C48D5.1	nhr-6	CBG09761
ZF - NHR	C49D10.2	nhr-166
ZF - NHR	C49D10.6	nhr-75
ZF - NHR	C49D10.9	nhr-261
ZF - NHR	C49F5.4	nhr-167
ZF - NHR	C50B6.14	nhr-129	CBG06732
ZF - NHR	C50B6.8	nhr-168	CBG06740
ZF - NHR	C54C8.1	nhr-169
ZF - NHR	C54E10.5	nhr-170	CBG20729
ZF - NHR	C54F6.8	nhr-171	CBG00806
ZF - NHR	C54F6.9	nhr-172
ZF - NHR	C56E10.1	nhr-173	CBG10857
ZF - NHR	C56E10.4	nhr-137	CBG10861
ZF - NHR	E02H1.7	nhr-19	CBG24087
ZF - NHR	E02H9.8	nhr-121	CBG15675
ZF - NHR	E03H4.13	nhr-89
ZF - NHR	E03H4.6	nhr-174
ZF - NHR	F07C3.10	nhr-36	CBG19242
ZF - NHR	F09C6.8	nhr-262
ZF - NHR	F09C6.9	nhr-116
ZF - NHR	F09F3.10	nhr-175	CBG11459
ZF - NHR	F11A1.3	daf-12	CBG04512
ZF - NHR	F11C1.6	nhr-25	CBG16911
ZF - NHR	F13A2.8	nhr-118
ZF - NHR	F14A5.1	nhr-264
ZF - NHR	F14H3.11	nhr-176
ZF - NHR	F16B12.8
ZF - NHR	F16B4.1	nhr-177
ZF - NHR	F16B4.11	nhr-179
ZF - NHR	F16B4.12	nhr-117	CBG06614
ZF - NHR	F16B4.9	nhr-178	CBG06611
ZF - NHR	F16H11.5	nhr-45	CBG14515
ZF - NHR	F16H9.2	nhr-27	CBG00089
ZF - NHR	F21D12.1	nhr-21	CBG13142
ZF - NHR	F25E5.6	nhr-141
ZF - NHR	F31F4.12	nhr-180	CBG23582
ZF - NHR	F32B6.1	nhr-4	CBG03466
ZF - NHR	F33D4.1	nhr-8	CBG05944
ZF - NHR	F33E11.1	nhr-15
ZF - NHR	F35E8.12	nhr-108	CBG22840
ZF - NHR	F36A4.14	nhr-78	CBG05363
ZF - NHR	F36D3.2	nhr-54
ZF - NHR	F38H12.3	nhr-181	CBG10365
ZF - NHR	F41B5.10	nhr-183
ZF - NHR	F41B5.9	nhr-182	CBG01235
ZF - NHR	F41D3.1	nhr-82
ZF - NHR	F41D3.3	nhr-265
ZF - NHR	F43C1.4	nhr-20	CBG21242
ZF - NHR	F44A2.4	nhr-39
ZF - NHR	F44A6.2	sex-1	CBG17178
ZF - NHR	F44C4.2	nhr-37	CBG18980
ZF - NHR	F44C8.10	nhr-126
ZF - NHR	F44C8.11	nhr-96
ZF - NHR	F44C8.2	nhr-134	CBG01240
ZF - NHR	F44C8.3	nhr-18
ZF - NHR	F44C8.4	nhr-103
ZF - NHR	F44C8.5	nhr-128
ZF - NHR	F44C8.6	nhr-56
ZF - NHR	F44C8.8	nhr-133
ZF - NHR	F44C8.9	nhr-184	CBG01250
ZF - NHR	F44E7.8	nhr-142	CBG09320
ZF - NHR	F44G3.9	nhr-111
ZF - NHR	F47C10.1	nhr-185	CBG01199
ZF - NHR	F47C10.3	nhr-186	CBG01198
ZF - NHR	F47C10.4	nhr-187	CBG06502
ZF - NHR	F47C10.7	nhr-188
ZF - NHR	F47C10.8	nhr-189
ZF - NHR	F48G7.11	nhr-190
ZF - NHR	F48G7.3	nhr-83
ZF - NHR	F54D1.4	nhr-7	CBG06052
ZF - NHR	F55D12.3	nhr-191
ZF - NHR	F55D12.4	unc-55	CBG08244
ZF - NHR	F56E3.4	fax-1	CBG14155
ZF - NHR	F56H1.2	nhr-266	CBG12880
ZF - NHR	F57A10.5	nhr-60	CBG22907
ZF - NHR	F57A10.6		CBG22906
ZF - NHR	F57A8.5	nhr-192	CBG04819
ZF - NHR	F57G8.6	nhr-193
ZF - NHR	F58G6.5	nhr-34	CBG22587
ZF - NHR	F59E11.10	nhr-195	CBG04928
ZF - NHR	F59E11.11	nhr-143	CBG19143
ZF - NHR	H01A20.1	nhr-3	CBG07552
ZF - NHR	H10E21.3	nhr-80	CBG15730
ZF - NHR	H12C20.3	nhr-68	CBG23318
ZF - NHR	H12C20.6	nhr-101	CBG23319
ZF - NHR	H22D14.1	nhr-267
ZF - NHR	H27C11.1	nhr-97	CBG15006
ZF - NHR	K01H12.3	nhr-38	CBG22596
ZF - NHR	K06A1.4	nhr-22	CBG02664
ZF - NHR	K06B4.1	nhr-51	CBG22326
ZF - NHR	K06B4.10	nhr-199
ZF - NHR	K06B4.11	nhr-53	CBG04789
ZF - NHR	K06B4.2	nhr-52	CBG04783
ZF - NHR	K06B4.5	nhr-196
ZF - NHR	K06B4.6	nhr-268
ZF - NHR	K06B4.7	nhr-197
ZF - NHR	K06B4.8	nhr-198
ZF - NHR	K08A2.5	nhr-88	CBG19604
ZF - NHR	K08H2.8	nhr-32	CBG05270
ZF - NHR	K10C3.6	nhr-49	CBG03844
ZF - NHR	K11E4.5	nhr-71	CBG07379
ZF - NHR	K12H6.1	nhr-119	CBG19594
ZF - NHR	M02H5.1	nhr-99
ZF - NHR	M02H5.3	nhr-201
ZF - NHR	M02H5.4	nhr-202
ZF - NHR	M02H5.5	nhr-203
ZF - NHR	M02H5.6	nhr-98	CBG01355
ZF - NHR	M02H5.7	nhr-123
ZF - NHR	R02C2.4	nhr-204
ZF - NHR	R02D1.1	nhr-125
ZF - NHR	R04B5.3	nhr-205	CBG08606
ZF - NHR	R04B5.4	nhr-12
ZF - NHR	R07B7.13	nhr-206
ZF - NHR	R07B7.14	nhr-207
ZF - NHR	R07B7.15	nhr-208
ZF - NHR	R07B7.16	nhr-209	CBG23379
ZF - NHR	R08H2.9	nhr-269
ZF - NHR	R09G11.2	nhr-1	CBG01866
ZF - NHR	R10D12.2	dpr-1	CBG11428
ZF - NHR	R11E3.5	nhr-104	CBG11680
ZF - NHR	R11G11.1	nhr-132	CBG10466
ZF - NHR	R11G11.12	nhr-210	CBG17906
ZF - NHR	R11G11.2	nhr-58	CBG10465
ZF - NHR	R13D11.8	nhr-270
ZF - NHR	T01B10.4	nhr-14	CBG22776
ZF - NHR	T01G6.2	nhr-131	CBG06385
ZF - NHR	T01G6.4	nhr-106
ZF - NHR	T01G6.5	nhr-211
ZF - NHR	T01G6.6	nhr-212	CBG06378
ZF - NHR	T01G6.7	nhr-55	CBG01353
ZF - NHR	T01G6.8	nhr-130	CBG06387
ZF - NHR	T03E6.3	nhr-271
ZF - NHR	T03G6.2	nhr-40	CBG02077
ZF - NHR	T05B4.2	nhr-57	CBG10415
ZF - NHR	T05C3.1	nhr-279
ZF - NHR	T06C12.13	nhr-213
ZF - NHR	T06C12.6	nhr-102	CBG22870
ZF - NHR	T06C12.7	nhr-84	CBG22874
ZF - NHR	T07C5.2	nhr-272
ZF - NHR	T07C5.3	nhr-214
ZF - NHR	T07C5.4	nhr-215
ZF - NHR	T07C5.5	nhr-26	CBG08259
ZF - NHR	T09A12.4	nhr-66	CBG01574
ZF - NHR	T09D3.4	nhr-216	CBG09399
ZF - NHR	T09E11.2	nhr-217
ZF - NHR	T12C9.1	nhr-273
ZF - NHR	T12C9.5	nhr-109
ZF - NHR	T12C9.6	nhr-16
ZF - NHR	T13F3.2	nhr-218	CBG15881
ZF - NHR	T13F3.3	nhr-127
ZF - NHR	T15D6.6	nhr-77
ZF - NHR	T18D3.2	odr-7	CBG00123
ZF - NHR	T19A5.4	nhr-44	CBG19141
ZF - NHR	T19H12.8	nhr-220
ZF - NHR	T23H4.2	nhr-69	CBG03848
ZF - NHR	T24A6.11	nhr-222	CBG01341
ZF - NHR	T24A6.8	nhr-221	CBG06731
ZF - NHR	T26E4.11	srw-49
ZF - NHR	T26E4.16
ZF - NHR	T26E4.8	nhr-223
ZF - NHR	T26H2.9	nhr-79	CBG20542
ZF - NHR	T27B7.1	nhr-59	CBG01233
ZF - NHR	T27B7.2	nhr-225
ZF - NHR	T27B7.3	nhr-226
ZF - NHR	T27B7.4	nhr-115	CBG10447
ZF - NHR	T27B7.5	nhr-227
ZF - NHR	T27B7.6	nhr-228	CBG01229
ZF - NHR	W01D2.2	nhr-61	CBG04240
ZF - NHR	W05B5.3	nhr-85	CBG07928
ZF - NHR	Y104H12A.1	nhr-41	CBG13935
ZF - NHR	Y116A8C.18	nhr-229
ZF - NHR	Y15E3A.1	nhr-91	CBG07680
ZF - NHR	Y17D7A.1	nhr-230
ZF - NHR	Y17D7A.3	nhr-65
ZF - NHR	Y17D7B.1	nhr-231
ZF - NHR	Y22F5A.1	nhr-232	CBG09567
ZF - NHR	Y32B12B.6	tag-122	CBG10500
ZF - NHR	Y38E10A.18	nhr-234	CBG10329
ZF - NHR	Y39B6A.17	nhr-95	CBG23582
ZF - NHR	Y39B6A.47	nhr-145	CBG23583
ZF - NHR	Y40B10A.8	nhr-86	CBG12152
ZF - NHR	Y41D4B.21	nhr-274	CBG13579
ZF - NHR	Y41D4B.26	nhr-146	CBG13577
ZF - NHR	Y41D4B.7	nhr-87
ZF - NHR	Y41D4B.8	nhr-92	CBG13575
ZF - NHR	Y41D4B.9	nhr-122	CBG13574
ZF - NHR	Y45G5AM.1	nhr-114	CBG01439
ZF - NHR	Y46H3D.5	nhr-110
ZF - NHR	Y46H3D.6	nhr-237	CBG10499
ZF - NHR	Y46H3D.7	nhr-238	CBG10497
ZF - NHR	Y51A2D.17	nhr-70	CBG20699
ZF - NHR	Y54F10AM.1	nhr-239	CBG09846
ZF - NHR	Y5H2A.2	nhr-275
ZF - NHR	Y5H2B.2	nhr-13	CBG01259
ZF - NHR	Y67A6A.2	nhr-62	CBG03860
ZF - NHR	Y69A2AR.26	nhr-242
ZF - NHR	Y69H2.8	nhr-241
ZF - NHR	Y70C5C.6	nhr-112
ZF - NHR	Y71A12C.1	nhr-276
ZF - NHR	Y73F8A.21	nhr-5	CBG13722
ZF - NHR	Y80D3A.4	nhr-243	CBG23699
ZF - NHR	Y94H6A.1	nhr-277	CBG13899
ZF - NHR	ZC410.1	nhr-11	CBG21756
ZF - NHR	ZK1025.10	nhr-245
ZF - NHR	ZK1025.9	nhr-113
ZF - NHR	ZK1037.4	nhr-246
ZF - NHR	ZK1037.5	nhr-247
ZF - NHR	ZK218.6	nhr-248
ZF - NHR	ZK418.1	nhr-9	CBG16588
ZF - NHR	ZK455.6	nhr-33	CBG17366
ZF - NHR	ZK488.1	nhr-250
ZF - NHR	ZK488.2	nhr-90
ZF - NHR	ZK488.4	nhr-251
ZF - NHR	ZK6.1	nhr-278
ZF - NHR	ZK6.2	nhr-252
ZF - NHR	ZK6.4	nhr-253
ZF - NHR	ZK6.5	nhr-254
ZF - NHR	ZK662.3	nhr-48	CBG07759
ZF - NHR	ZK678.2	nhr-255
ZF - NHR	ZK697.2	nhr-256	CBG06550
ZF - NHR - 2 domains	T19A5.5	nhr-219	CBG19142
ZF - NHR - 2 domains	VC5.5	nhr-135	CBG19080
ZF - THAP	B0336.7		CBG08997
ZF - THAP	C17G10.4	cdc-14	CBG02452
ZF - THAP	F49E10.5		CBG14767
			* = C. briggsae orthologue appears to be two genes joined together inappropriately in the current gene model in WormBase.
